# Supplementary material for: Association Between Degeneration of the Paraspinal Muscles and Nerve Root Compression in Lumbar Disc Herniation Patients Who Underwent Percutaneous Endoscopic Lumbar Discectomy
Source: Orthop Surg. 2026 Apr 13;18(5):1010–9. doi: 10.1111/os.70319 (PMC13138900; doi:10.1111/os.70319)
Supplement: Supplementary file 1 — Data S1: Supporting Information. [file OS-18-1010-s001.xlsx]

## Sheet: Fellow-up
ID	Height	Weight	BMI	Last follow-up	Degree of NRC	Duration of LBP	Duration of LEP	VAS of LBP	VAS of LEP	ODI	JOA	Compression side	L3-4	MF CSA	Opposite	3-month follow-up	Opposite	12-month follow-up	Opposite	MF FCSA	Opposite	3-month follow-up	Opposite	12-month follow-up	12-month follow-up	MF FI	Opposite	3-month follow-up	Opposite	12-month follow-up	Opposite	ES CSA	Opposite	3-month follow-up	Opposite	12-month follow-up	Opposite	ES FCSA	Opposite	3-month follow-up	Opposite	12-month follow-up	12-month follow-up	ES FI	Opposite	3-month follow-up	Opposite	12-month follow-up	Opposite
1	169	84	29.4107	14	1	6	6	2	6	27	12	1		683.2	602.3			701.2	764.3	667.965	570.8			700.218	742.823	2.23	5.23			0.14	2.81	2099.1	1907.7			1633.5	1895.3	2040.12	1753.37			1616.67	1803.19	2.81	8.09			1.03	4.86
2	170	70	24.2215	11	3	30年	4	1	7	18	19	1		533.2	575.5			554.3	588.2	501.315	542.121			544.267	572.73	5.98	5.8			1.81	2.63	1240.9	1163.4			1350.1	1225.8	1123.26	1075.45			1275.71	1200.43	9.48	7.56			5.51	2.07
3	160	88	34.375	33	1	2	2	1	4	19	16	1		540.4	571.9			492.1	488.9	508.733	528.15			444.662	448.957	5.86	7.65			9.64	8.17	1960.9	1832.2			1607.8	1743.8	1824.03	1708.71			1527.09	1622.08	6.98	6.74			5.02	6.98
4	173	65	21.7181	29	2	12	12	4	9	19	9	2		498.8	523.6			570.2	505.3	470.867	506.531			538.611	480.692	5.6	3.26			5.54	4.87	1530.8	1410.1			1117.9	1261.1	1465.28	1376.26			1067.37	1182.16	4.28	2.4			4.52	6.26
5	150	55	24.4444	13	2	12	12	2	7	30	13	1		412.4	438.6			406.5	444.9	394.667	412.416			401.053	420.075	4.3	5.97			1.34	5.58	1381.3	1354.8			1169.3	1171.1	1327.71	1269.45			1079.97	1108.45	3.88	6.3			7.64	5.35
6	179	70	21.847	11	2	24	24	5	7	35	15	1		451.7	522.6			507.4	518.1	447.273	501.539			498.876	500.951	0.98	4.03			1.68	3.31	1515.2	1513.6			1363.8	1328.3	1436.26	1436.41			1278.29	1247.67	5.21	5.1			6.27	6.07
7	175	80	26.1224	16	3		3	0	7	9	19	1		708.6	870.3			771.1	822.5	634.551	741.06			692.602	669.926	10.45	14.85			10.18	18.55	1805.7	1815.1			1715.5	1788.6	1714.69	1682.78			1527.82	1630.13	5.04	7.29			10.94	8.86
8	168	65	23.03	40	2	6	6	3	7	20	19	1		499.1	531.9			681.4	649.2	453.183	410.627			635.542	546.951	9.2	22.8			6.73	15.75	1126.4	1186.8			1321.7	1134.3	941.67	1067.53			1115.38	1029.6	16.4	10.05			15.61	9.23
9	148	58	26.4792		1	2	2	3	4	27	15	2		624.3	529.5	536.5	582.3			533.714	411.21	470.51	494.198			14.51	22.34	12.3	15.13			1437.1	1512.8	1378.3	1337.9			1325.72	1414.62	1256.73	1294.42			7.75	6.49	8.82	3.25
10	183	86	25.6801		2	2	2	3	7	24	12	1		726.9	799.2	711.1	670.2			712.144	790.489	687.847	631.462			2.03	1.09	3.27	5.78			1749.1	1741.3	1444.9	1731.7			1693.3	1687.15	1394.91	1664.68			3.19	3.11	3.46	3.87
11	180	85	26.2346		2		6	3	7	21	21	1		536.2	627.1	498.4	671.6			509.712	573.169	455.538	553.331			4.94	8.6	8.6	17.61			1946.6	1898.4	1793.7	1752.3			1834.48	1738.74	1688.41	1575.84			5.76	8.41	5.87	10.07
12	158	57	22.8329		3	72	2	5	8	27	14	1		547.9	519.2	396.6	450.3			533.271	518.317	347.58	422.787			2.67	0.17	12.36	6.11			1349.1	1233.9	1368.9	1261.6			1315.37	1220.82	1245.29	1204.07			2.5	1.06	9.03	4.56
13	187	76	21.7335	6	1	9	9	2	3	18	15	2		647.8	720.9	718.7	712.4			638.342	707.924	696.564	685.899			1.46	1.8	3.08	3.72			1088.4	1218.9	1459.1	1349.8			1031.59	1169.53	1410.66	1281.77			5.22	4.05	3.32	5.04
14	173	90	30.0712		2	0	12	0	5	13	16	1		670.1	756.6	637.1	729.9			654.219	721.342	565.235	638.006			2.37	4.66	11.28	12.59			2380.6	2212.5	2316.7	2373.9			2357.51	2141.26	2148.97	2131.76			0.97	3.22	7.24	10.2
15	170	65	22.4913	6	2	3	3	3	7	11	19	1		669.7	579.4	745.6	920.1			633.536	398.801	651.878	628.704			5.4	31.17	12.57	31.67			1303.9	1229.6	1038.1	1261.7			1191.5	1138.24	930.76	1042.04			8.62	7.43	10.34	17.41
16	157	60	24.3418		1	2	2	3	5	25	20	1		624.7	664.3	378.2	458.1			546.925	549.443	306.304	396.119			12.45	17.29	19.01	13.53			1269.9	1357.1	1361.9	1323.8			1222.02	1209.85	1271.47	1146.01			3.77	10.85	6.64	13.43
17	176	95	30.6689		2	12	12	6	6	10	19	1		462.2	621.2	554.7	587.4			401.698	528.89	471.994	504.283			13.09	14.86	14.91	14.15			1870.7	2066.8	2301.9	2135.9			1802.61	1897.53	2129.26	1977.84			3.64	8.19	7.5	7.4
18	158	58	23.2335		1	6	3	5	5	21	14	2		594.7	556.3	549.6	483.4			521.017	489.822	513.326	450.384			12.39	11.95	6.6	6.83			1118.1	1200.4	1177.7	879.2			1050.79	1144.34	1095.61	863.023			6.02	4.67	6.97	1.84
19	180	88	27.1605		1	18	18	3	5	0	29	2		827.4	805.6	1972.2	933.4			825.993	793.194	1965.3	930.32			0.17	1.54	0.35	0.33			2610.4	2419.3	2378.3	2285.9			2518.25	2380.59	2306.48	2119.72			3.53	1.6	3.02	7.27
20	180	82.5	25.463		2	0	2	0	6	11	21	2		1038.9	975.7	1013.7	838.4			911.531	905.157	864.787	804.78			12.26	7.23	14.69	4.01			1495.8	1574.7	1511.7	1346.3			1350.71	1469.67	1358.26	1302.68			9.7	6.67	10.15	3.24
21	180	108	33.3333		2	24	24	6	3	22		1		1014.3	1092.6	927.5	1085.1			986.508	1080.36	917.947	1070.13			2.74	1.12	1.03	1.38			2878.4	2981.7	2688.9	2850.2			2828.03	2902.09	2639.69	2721.37			1.75	2.67	1.83	4.52
22	164	65	24.1672		2	3	3	3	7	25	13	2		858.7	894.5	1017.6	1036.4			825.984	848.702	956.035	960.743			3.81	5.12	6.05	7.3			714.7	917.5	590.3	620.7			653.593	844.1	499.925	554.099			8.55	8	15.31	10.73
23	173	100	33.4124		3	2	2	6	8	23	14	2		1120.1	1214.3	1312.1	1240.4			1097.92	1190.14	1304.36	1224.4			1.98	1.99	0.59	1.29			1261.8	1136.2	1173.9	1268.3			1203.38	1085.98	1148.54	1169.37			4.63	4.42	2.16	7.8
24	180	67	20.679		2	10	10	1	3			1		674.8	764.9	565.3	594.5			667.107	758.016	534.943	561.981			1.14	0.9	5.37	5.47			2042.3	1796.8	1715.2	1580.2			1969.19	1695.82	1635.27	1423.6			3.58	5.62	4.66	9.91
25	164	65	24.1672	12	2	6	6	1	6	21	17	2		559.6	607.7	619.2	599.7	582.8	532.6	550.87	597.794	611.832	584.528	578.487	525.676	1.56	1.63	1.19	2.53	0.74	1.3	1158.6	1305.1	1015.1	1442.1	1125.9	1407.7	1060.81	1224.31	983.023	1387.01	1056.43	1361.81	8.44	6.19	3.16	3.82	6.17	3.26
26	159	75	29.6665		1	12	12	5	5			2		483.3	531.3	558.6	520.5			442.751	509.41	463.806	464.494			8.39	4.12	16.97	10.76			1125.3	1146.9	1209.2	1007.1			1023.01	1074.42	1090.46	947.883			9.09	6.32	9.82	5.88
27	166	60	21.7738		3	48	48	8	4	22	20	2		499.2	434.1	425.3	432.06			490.115	432.06	401.058	412.444			1.82	0.47	5.7	4.54			1971.8	1961.5	2158.2	1812.4			1900.03	1865.78	2046.19	1756.03			3.64	4.88	5.19	3.11
28	175	61	19.9184	6	2	216	3	6	5	20	10	1				492.3	414.3					441.544	412.021					10.31	0.55					1138.7	1358.6					1085.98	1243.66					4.63	8.46
29	162	51	19.433		1	2	2	3	2	10	26	2		459.3	440.2	376.5	334.7			367.532	333.055	301.765	262.873			19.98	24.34	19.85	21.46			902.4	916.5	979.8	842.5			801.873	757.029	879.664	673.073			11.14	17.4	10.22	20.11
30	175	78	25.4694		2	156	156	5	7	19	14	2		1296.9	1058.7	629.5	700.1			1228.29	1018.68	574.041	658.864			5.29	3.78	8.81	5.89			1172.4	1161.3	1829.6	1424.9			1089.39	1119.14	1686.34	1356.93			7.08	3.63	7.83	4.77
31	170	85	29.4118	7	2	9	9	2	0	4	23	2		642.9	561.3	678.9	612.4			596.547	533.46	615.287	577.187			7.21	4.96	9.37	5.75			1685.1	2077.2	2209.3	2190.3			1594.78	1885.06	2061.28	2081.66			5.36	9.25	6.7	4.96
32	164	56.5	21.0068	12	2	36	12	5	6	25	15	2		545.6	509.7	508.4	480.1	602.4	494.2	409.418	387.474	364.37	349.417	478.486	409.049	24.96	23.98	28.33	27.22	20.57	17.23	1609.4	1425.2	1109.2	1152.1	1247.4	1192.3	1474.05	1241.92	952.137	953.017	1111.43	1043.62	8.41	12.86	14.16	17.28	10.9	12.47
33	150	52	23.1111		2	6	6	4	7	25	14	1		415.9	454.9	458.8	451.7			401.427	420.464	424.986	404.678			3.48	7.57	7.37	10.41			1400.3	1364.1	1230.3	1374.7			1334.63	1217.46	1116.87	1132.62			4.69	10.75	9.22	17.61
34	180	76	23.4568		3	4	4	2	7	21	13	2		695.2	929.2	578.1	615.1			680.74	916.098	568.504	563.432			2.08	1.41	1.66	8.4			1526.5	1738.1	1536.3	1612.9			1476.89	1630.69	1399.88	1464.67			3.25	6.18	8.88	9.19
35	168	70	24.8016		1	1	1	2	5	28	9	1		539.9	510.5	561.4	546.1			472.952	484.72	504.137	461.236			12.4	5.05	10.2	15.54			1140.7	1514.4	1212.9	1636.1			1029.14	1299.36	1122.78	1467.58			9.78	14.2	7.43	10.3
36	190	74	20.4986		2	48	48	7	5	14	17	1		832.9	687.7	738.5	655.5			778.512	675.596	704.751	646.782			6.53	1.76	4.57	1.33			1764.7	1562.3	1720.1	1678.7			1674.35	1473.41	1633.92	1609.03			5.12	5.69	5.01	4.15
37	173	80	26.7299	6	3	0	6	0	7	15	22	1		526.6	509.3	532.5	505.7			520.018	499.725	515.407	488.354			1.25	1.88	3.21	3.43			2286.8	1767.9	1726.1	1925.1			2174.75	1740.32	1713.67	1862.53			4.9	1.56	0.72	3.25
38	180	82.5	25.463		3	18	18	4	8	34	13	1		527.2	714.4	606.4	617.5			502.58	652.604	521.807	493.691			4.67	8.65	13.95	20.05			1287.8	1592.2	1178.4	1694.2			1199.2	1561.47	1101.21	1568.15			6.88	1.93	6.55	7.44
39	182	98	29.5858	6	3	3	3	5	6	24	16	2		622.3	611.7	519.7	443.8			615.392	591.881	504.681	431.551			1.11	3.24	2.89	2.76			2502.6	2479.7	2198.2	1949.9			2428.02	2441.76	2111.59	1917.14			2.98	1.53	3.94	1.68
40	173	73	24.3911	13	2	1	1	3	5	6	21	2		743.1	728.1	687.9	687.1	700.9	721.8	692.941	709.242	602.463	647.867	662.421	708.158	6.75	2.59	12.42	5.71	5.49	1.89	1861.5	2030.4	1686.6	1678.6	1613.7	1760.2	1715.56	1985.73	1508.83	1566.97	1492.03	1733.27	7.84	2.2	10.54	6.65	7.54	1.53
41	168	66	23.3844		2	24	2	5	8	17	17	2		586.5	628.3	740.2	746.8			570.489	613.786	705.263	689.52			2.73	2.31	4.72	7.67			1316.2	1353.6	1398.7	1404.8			1212.88	1255.33	1264.56	1271.48			7.85	7.26	9.59	9.49
42	178	55	17.3589		3	0	3	0	7	27	17	2		561.6	530.9	623.7	580.1			495.163	515.079	497.775	477.306			11.83	2.98	20.19	17.72			1131.6	1150.1	1285.9	1180.5			1067.21	1111.8	1163.74	1126.91			5.69	3.33	9.5	4.54
43	173	80	26.7299		1	4	4	7	5	22	17	2		642.7	626.3	620.5	637.7			585.435	588.659	611.192	623.798			8.91	6.01	1.5	2.18			1529.3	1494.6	1323.6	1415.6			1246.99	1365.32	1248.02	1338.59			18.46	8.65	5.71	5.44
44	184	65	19.199		2	12	12	2	7	12	19	1		497.5	514.4	425.6	478.1			480.087	478.804	412.662	454.96			3.5	6.92	3.04	4.84			1461.8	1371.4	1202.5	1328.3			1390.46	1220.96	1107.26	1188.96			4.88	10.97	7.92	10.49
45	172	82.5	27.8867	11	1	10	2	7	6	19	15	1		925.4	847.7	879.7	887.9	942.3	844	894.029	824.473	860.347	859.842	920.91	819.018	3.39	2.74	2.2	3.16	2.27	2.96	2069.5	2139.7	1823.6	1790.6	1693.8	1683.9	1926.08	2054.97	1747.92	1711.99	1649.76	1636.41	6.93	3.96	4.15	4.39	2.6	2.82
46	175	76	24.8163	12	3	2	2	8	7	42	8	1		551.3	528.6	606.5	605.3	639.4	644.4	526.271	492.285	556.585	568.437	607.302	615.724	4.54	6.87	8.23	6.09	5.02	4.45	1477.5	1479.4	1793.4	1805.2	1586.1	1565.6	1438.94	1418.3	1721.84	1681.72	1515.68	1458.2	2.61	4.13	3.99	6.84	4.44	6.86
47	156	60	24.6548	11	2	24	24	2	7	33	13	2		566.1	513.3	594.3	488.5	569.8	509.6	526.416	504.728	563.04	479.023	533.789	498.542	7.01	1.67	5.26	1.94	6.32	2.17	1149.1	937.6	1080.3	1027.4	1575.1	1106.7	1019.94	878.906	993.444	969.66	1340.73	984.41	11.24	6.26	8.04	5.62	14.88	11.05
48	166	53	19.2336	0	3	24	12	4	4	21	15	1		751.8	776.2	682.6	709.2			635.2	716.2	613.862	592.678			15.5094	7.72997	10.07	16.43			1284.2	1457.8	1163.1	1296.4			1227	1287.2	1076.1	1167.15			4.45413	11.7026	7.48	9.97
49	180	76	23.4568	24	1	4	4	4	4	21	22	2		758.4	831.8	670.9	597.5	859.4	826.2	684.4	787.8	605.219	556.392	812.821	796.787	9.75738	5.28973	9.79	6.88	5.42	3.56	1706.7	2113.2	1275.7	1675.5	1435.9	1653.4	1603.5	2058.4	1207.96	1617.86	1383.78	1603.96	6.04676	2.59322	5.31	3.44	3.63	2.99
50	175	75	24.4898	24	2	6	6	6	6	7	25	1		739	784.8	677.1	714.9	680.5	704.3	660.8	700.6	622.458	638.835	592.375	624.432	10.5819	10.7288	8.07	10.64	12.95	11.34	1572.1	1533.5	1467.4	1309.5	1503.9	1342.4	1543.8	1486.2	1414.87	1258.82	1452.32	1269.51	1.80014	3.08445	3.58	3.87	3.43	5.43
51	164	64.5	23.9813	0	2	8	8	6	6	37	2	2		594.7	616.7	671.3	618.2			536.2	511.3	586.313	532.085			9.83689	17.091	12.66	13.93			1167.5	997.4	1130.1	875.3			1144.2	961.2	1041.39	797.398			1.99572	3.62944	7.85	8.9
52	162	70	26.6728	26	1	4	4	5	5	33	10	2		558.4	664.1	619.7	587.2	512.4	597.1	498.1	618.1	585.74	567.235	450.092	528.851	10.7987	6.92667	5.48	3.4	12.16	11.43	1009.2	1171.6	1017.3	1040	1016.4	1058.1	967.7	1138.6	964.502	1022.94	983.164	1004.45	4.11217	2.81666	5.19	1.64	3.27	5.07
53	172	79	26.7036	0	2	0	6	0	7	24	12	2		578	605.6	569.2	589			423.8	396	446.651	425.788			26.6782	34.6103	21.53	27.71			1186.5	1180.2	1267.7	1347			1073.8	1180.2	1156.4	1226.44			9.49853	0	8.78	8.95
54	186	85	24.5693	0	2	12	12	2	7	20	16	2		802.8	1005.3	761	874.6			693.6	861.2	663.44	810.754			13.6024	14.334	12.82	7.3			2288.7	2210.1	1994.4	1821.5			2184.6	2095.4	1889.69	1775.05			4.54843	5.18981	5.25	2.55
55	180	83	25.6173	0	1	6	6	4	6	19	12	1		955.8	1035.5	978.7	959.9			848.2	936.2	954.33	942.334			11.2576	9.58957	2.49	1.83			1282.2	1202	1074.2	1038.2			1178.2	1035	1055.4	1024.5			8.11106	13.8935	1.75	1.32
56	180	79	24.3827	12	2	12	12	5	6	21	17	2		646	731	618.8	688.2	750.4	772.6	566.5	629	577.774	660.672	670.632	728.253	12.3065	13.9535	6.63	4	10.63	5.74	1914	2052.8	1747.4	1871.7	2106.8	2052.5	1796.5	1889.8	1707.04	1810.68	2061.29	2032.18	6.13898	7.94037	2.31	3.26	2.16	0.99
57	185	100	29.2184	5	1	24	22	7	7	21	18	1		889.5	793	933	747.4			767.2	698.5	880.006	716.981			13.7493	11.9168	5.68	4.07			2708.2	2394.8	2466.2	2154.5			2521.2	2309.8	2423.53	2124.77			6.90496	3.54936	1.73	1.38
58	170	63	21.7993	13	3	0	10	1	8	28	14	1		549.8	589.5	705.1	616.9	744.6	714.4	471	427.5	646.788	536.641	695.159	634.244	14.3325	27.4809	8.27	13.01	6.64	11.22	1138.8	1036	1081	1025.2	1042.4	1026	1050.2	856.8	973.657	868.139	988.925	913.243	7.78012	17.2973	9.93	15.32	5.13	10.99
59	170	60	20.7612	0	3	60	40	3	4	13	20	1		631.2	645.9	683	688			566.25	601.979	655.612	668.323			10.29	6.8	4.01	2.86			1474.6	1432	1620.2	1472.6			1377.28	1365.27	1565.6	1396.61			6.6	4.66	3.37	5.16
60	172	70	23.6614	0	1	48	12	7	7	33	11	2		605.6	595.1	549.8	485.6			541.346	524.581	463.042	418.393			10.61	11.85	15.78	13.84			1606.6	1644.4	1503.3	1577.3			1478.39	1574.84	1416.86	1516.57			7.98	4.23	5.75	3.85
61	162	52.5	20.0046	0	3	24	9	4	6	12	19	2		625.3	561.8	577.5	476.9			543.636	477.193	561.908	469.556			13.06	15.06	2.7	1.54			1575.3	1621.1	1076.7	1225.2			1408.48	1515.08	1067.33	1216.5			10.59	6.54	0.87	0.71
62	182	90	27.1706	6	3	36	3	4	5	28	10	1		816	866	892.8	1044.7			741.499	785.549	824.054	983.481			9.13	9.29	7.7	5.86			2348.8	2459.3	2203.5	2182.7			2265.89	2300.92	2174.85	2101.94			3.53	6.44	1.3	3.7
63	160	49	19.1406	0	2	6	6	7	7	35	12	2		531	579	516.2	534.5			479.493	520.174	508.612	516.06			9.7	10.16	1.47	3.45			1248	1255.3	1261.4	1062			1178.36	1127.51	1207.92	1002.74			5.58	10.18	4.24	5.58
64	173	80	26.7299	15	2	6	6	8	8	50	4	1		523.1	578.1	561.3	528.9	605.2	593.7	483.449	517.457	557.427	526.044	605.2	582.479	7.58	10.49	0.69	0.54	0	1.89	1519.6	1372.1	1512.2	1526.3	1545.2	1421	1434.65	1272.9	1502.82	1491.81	1533.92	1398.26	5.59	7.23	0.62	2.26	0.73	1.6
65	180	76	23.4568	12	1	0	9	0	5	15	21	1		460	499.6	446.8	430.1	451.5	498.1	425.408	478.217	433.709	426.229	433.44	485.349	7.52	4.28	2.93	0.9	4	2.56	1947.5	2073.9	1834.6	2068.1	2076.4	2074.1	1875.64	2013.55	1823.96	2047.21	2051.07	2050.04	3.69	2.91	0.58	1.01	1.22	1.16
66	173	61	20.3816	7	3	12	12	8	10	28	8	2		568.3	600.4	660.9	621.6			477.145	490.287	550.728	518.166			16.04	18.34	16.67	16.64			1413.6	1175	1241.8	1230.2			1317.9	1116.25	1141.34	1131.91			6.77	5	8.09	7.99
67	168	74	26.2188	24	2	0.33	0.33	4	7	20	11	1		675.1	716.9	705.6	762.3	685.7	773.7	594.696	632.234	655.855	721.288	643.941	729.676	11.91	11.81	7.05	5.38	6.09	5.69	1469.1	1523.8	1577.9	1546.8	1414.3	1385.3	1399.02	1417.59	1546.03	1504.11	1390.82	1358.01	4.77	6.97	2.02	2.76	1.66	1.97
68	170	80	27.6817	0	2	3	3	4	3	10	19	1		825.5	911.8	892.4	925.2			666.509	684.671	788.435	770.507			19.26	24.91	11.65	16.72			1633.8	1731.4	1666.5	1750			1470.26	1547.01	1595.34	1672.65			10.01	10.65	4.27	4.42
69	180	58.5	18.0556	0	3	120	8	7	5	22	11	2		836	799.1	821	764.1			774.136	739.247	806.797	753.097			7.4	7.49	1.73	1.44			2857.9	2303	2788	2186.4			2668.99	2167.58	2775.73	2173.72			6.61	5.88	0.44	0.58
70	161	59	22.7615	8	2	192	2	5	8	33	9	1		621.2	583.6	596.9	572.6			506.278	465.246	566.577	535.496			18.5	20.28	5.08	6.48			1200.9	1232.1	1198.6	1266.9			1122	1140.06	1181.34	1248.02			6.57	7.47	1.44	1.49
71	180	90	27.7778	6	1	12	4	6	8	43	10	2		929.2	962.2	1274.3	1162.8			850.404	858.475	1249.32	1124.08			8.48	10.78	1.96	3.33			2110.6	2031.8	1997.5	2168.7			1981.22	1987.71	1962.14	2148.1			6.13	2.17	1.77	0.95
72	168	68	24.093	0	1	60	0.4	2	8	32	13	2		785	674.2	708	735.3			636.792	564.71	595.074	652.358			18.88	16.24	15.95	11.28			1706.7	1701.8	1553.3	1478.4			1498.31	1556.3	1520.21	1453.42			12.21	8.55	2.13	1.69
73	173	65	21.7181	23	2	3	3	4	0	13	21	1		708.8	663.1	760.1	700.4	887.7	774.4	638.062	638.764	728.784	668.882	883.617	770.373	9.98	3.67	4.12	4.5	0.46	0.52	1399.3	1273.5	1137.3	1178.5	1222.2	1268.6	1109.5	1210.21	1116.37	1161.41	1221.1	1260.99	20.71	4.97	1.84	1.45	0.09	0.6
74	166	65	23.5883	0	1	0	3	2	9	16	14	1		750.2	689.9	895.7	678.4			671.204	631.19	830.762	649.229			10.53	8.51	7.25	4.3			1779.9	1438.7	1432.2	1453.5			1659.4	1324.75	1420.17	1414.69			6.77	7.92	0.84	2.67
75	176	87	28.0863	0	2	1	3	2	5	31	10	1		675.3	730.7	692.6	664.2			626.003	701.764	675.701	650.783			7.3	3.96	2.44	2.02			1620.9	1638.5	1460.2	1601.4			1558.82	1562.64	1405.59	1567.45			3.83	4.63	3.74	2.12
76	168	75	26.5731	0	2	72	24	3	9	27	21	1		558.2	564	819.6	830.5			377.566	413.468	699.201	732.003			32.36	26.69	14.69	11.86			1520.2	1513.1	1177.8	1081.6			1421.08	1419.29	1147.77	1045.8			6.52	6.2	2.55	3.31
77	180	80	24.6914	0	1	18	9	3	2	13	21	1		672.4	551	1124.4	1296.2			614.036	496.065	1098.88	1250.7			8.68	9.97	2.27	3.51			1807.5	1819.8	1372.4	1063.4			1748.39	1731.9	1362.66	1056.38			3.27	4.83	0.71	0.66
78	170	63	21.7993	0	3	36	3	8	8	22	16	1		592.4	611.9	643.7	635.3			515.092	556.951	556.221	566.306			13.05	8.98	13.59	10.86			1474.5	1678.1	1446	1775.8			1421.57	1614.33	1398.86	1732.83			3.59	3.8	3.26	2.42
79	179	68	21.2228	0	3	5	5	3	7	17	20	2		404.7	340	611	730.9			365.93	290.87	586.621	699.398			9.58	14.45	3.99	4.31			1664.1	1835.7	1472.3	1518.6			1620.33	1786.14	1447.27	1502.05			2.63	2.7	1.7	1.09
80	163	50	18.8189	7	3	6	6	1	4	41	8	1		366.4	478.3	417.8	474.6			340.715	414.016	390.309	412.57			7.01	13.44	6.58	13.07			669.9	851.2	977.2	871			638.348	827.962	966.549	860.722			4.71	2.73	1.09	1.18
81	170	57	19.7232	0	2	4	4	5	6	18	17	1		684.8	683.4	797.6	767.2			498.534	518.906	571.48	554.302			27.2	24.07	28.35	27.75			1270.9	1301.4	1339.4	1346			1176.98	1175.68	1242.56	1224.59			7.39	9.66	7.23	9.02
82	152	50	21.6413	0	3	10	2	2	5	15	16	2		471.4	406.5	459.5	509.1			409.599	359.265	388.599	451.164			13.11	11.62	15.43	11.38			1022	1125.5	867.9	835.3			982.551	1077.55	811.053	781.507			3.86	4.26	6.55	6.44
83	175	90	29.3878	0	3	12	2	5	5	18	15	1		750.7	819.8	864.2	854.3			704.982	790.205	795.842	794.584			6.09	3.61	7.91	6.99			2132.5	1798.3	2355.2	1891.7			2041.44	1694.36	2288.78	1838.92			4.27	5.78	2.82	2.79
84	185	95	27.7575	0	2	2	2	5	5	24	15	1		699.3	754.8	797.3	771.5			660.559	711.625	758.79	734.237			5.54	5.72	4.83	4.83			1849.6	1955.2	2084.4	1954.2			1755.27	1886.77	2045.63	1898.11			5.1	3.5	1.86	2.87
85	175	85	27.7551	7	3	24	1	5	0	16	18	2		523.1	544.7	1078	1030.2			402.735	500.579	956.725	968.079			23.01	8.1	11.25	6.03			1645.2	1922.2	1363.2	1671.5			1598.64	1874.91	1336.21	1616.67			2.83	2.46	1.98	3.28
86	175	95	31.0204	0	2	4	4	6	7	33	10	1		604.3	736.1	1030.9	1292.6			579.886	667.201	1003.89	1243.74			4.04	9.36	2.62	3.78			1141.4	1311.9	1612.3	1428.5			1017.9	1148.17	1571.35	1394.79			10.82	12.48	2.54	2.36
87	181	86	26.2507	4	3	24	24	5	5	17	16	2		728	821.1	913.1	899.1			702.52	782.098	875.572	876.533			3.5	4.75	4.11	2.51			1840	2052.1	2096.4	2289.7			1750.94	1949.08	2059.08	2266.12			4.84	5.02	1.78	1.03
88	165	90	33.0579	3	2	24	12	3	8	27	13	2		524.1	551.6	655.1	622			456.544	517.401	589.787	590.589			12.89	6.2	9.97	5.05			1553.6	1655.8	1656.1	1750.8			1477.78	1600.66	1609.07	1738.54			4.88	3.33	2.84	0.7
89	178	100	31.5617	11	1	12	12	2	5	14	20	2		937.1	1055.1			896.2	954.6	910.674	1004.98			894.049	941.617	2.82	4.75			0.24	1.36	2242.4	2081.1			1954.7	1946.6	2154.5	1991.4			1934.96	1927.52	3.92	4.31			1.01	0.98
90	178	70	22.0932	4	2	3	3			9	26	2		894.5	761.9	649	686.7			844.14	713.824	644.262	673.103			5.63	6.31	0.73	1.98			1737.4	1851.4	1842.5	1943.6			1647.23	1784.19	1829.23	1929.41			5.19	3.63	0.72	0.73
91	174	95	31.378	4	1	96	30	3	3	29	11	1		990	907.7	1190.3	1039			839.916	749.216	1031.75	930.217			15.16	17.46	13.32	10.47			1386.1	1676.5	1519.8	1869.5			1327.19	1563.5	1440.92	1800.33			4.25	6.74	5.19	3.7
92	175	76	24.8163	4	2	6	6	4	6	22	13	1		729.1	644.8	833.2	756.9			639.348	546.275	786.374	699.603			12.31	15.28	5.62	7.57			1236.9	1337.1	1147.8	1173.9			1133.5	1248.05	1135.52	1146.9			8.36	6.66	1.07	2.3
93	168	55	19.487	4	1	6	3	5	6	18	15	1		762.2	860.9	846.5	927.3			722.261	824.312	823.644	893.546			5.24	4.25	2.7	3.64			1122.6	1295.7	1206.5	1271.6			1074.33	1221.46	1176.58	1256.98			4.3	5.73	2.48	1.15
94	175	74	24.1633	1	2	6	6	6	7	22	13	2		641.7	757.3	807.9	910.9			568.867	691.945	715.799	817.259			11.35	8.63	11.4	10.28			1714.4	1735.4	1669.2	1526.4			1660.05	1701.04	1648.17	1513.88			3.17	1.98	1.26	0.82
95	176	90	29.0548	4	1	36	12	5	7	28	16	2		789.3	767.1	620	597.4			688.191	619.74	581.994	573.026			12.81	19.21	6.13	4.08			1563	1652.9	1230.1	1398.1			1463.44	1487.78	1184.22	1334.07			6.37	9.99	3.73	4.58
96	163	89	33.4977	3	2	9	2	5	8	10	14	1		765.1	791.8	766.8	717			727.457	743.342	757.215	703.592			4.92	6.12	1.25	1.87			2652.8	2546.3	2440.3	2491.7			2617.52	2505.3	2421.27	2460.8			1.33	1.61	0.78	1.24
97	163	60	22.5827	13	2	4	4	7	8	23		2		450.9	450.3			450	482.9	391.697	375.145			391.41	429.974	13.13	16.69			13.02	10.96	1091.9	1241.6			1157.4	1149.6	998.106	1170.46			1100.57	1107.29	8.59	5.73			4.91	3.68
98	183	85	25.3815	4	3	3	3	5	5	18	20	2		719	657	734.6	709.1			648.754	590.183	709.256	659.463			9.77	10.17	3.45	7			2323.3	2134.2	2460.4	2016			2228.51	2007.86	2427.92	1963.58			4.08	5.92	1.32	2.6
99	172	82.5	27.8867	11	1	10	2	7	6	19	15	1		925.4	847.7	879.7	887.9	942.3	844	894.029	824.473	860.347	859.842	920.91	819.018	3.39	2.74	2.2	3.16	2.27	2.96	2069.5	2139.7	1823.6	1790.6	1693.8	1683.9	1926.08	2054.97	1747.92	1711.99	1649.76	1636.41	6.93	3.96	4.15	4.39	2.6	2.82
100	178	76	23.9869	7	2	1.17	0.7	7	5		6	1		565	554.3	601.8	546.5			560.932	542.715	590.546	541.582			0.72	2.09	1.87	0.9			1515.9	1377.7	1025.9	961.7			1494.53	1354	1009.69	940.543			1.41	1.72	1.58	2.2
101	172	100	33.8021	17	3	60	24	7	7	9	15	2		626.4	530.8			601.6	511.6	504.753	445.713			538.011	446.218	19.42	16.03			10.57	12.78	1611.3	2108.6			1456.1	1692.2	1493.03	1974.49			1408.05	1652.94	7.34	6.36			3.3	2.32
102	173	93	31.0735		2	1	0.5	6	6	11	23	2		811.6	767.9	801.8	764.2			750	707.927	736.133	682.736			7.59	7.81	8.19	10.66			1847.4	1850.6	1764	1630.3			1771.29	1763.62	1692.56	1596.88			4.12	4.7	4.05	2.05
103	184	65	19.199		2	12	12	2	7	12	19	1		559.5	656.6	541.5	604.4			549.933	637.493	511.555	572.729			1.71	2.91	5.53	5.24			1370.2	1410.7	1076.2	1321.9			1355.68	1334.8	1055.86	1228.71			1.06	5.38	1.89	7.05
104	157	52	21.0962	12	2	96	96	4	7	37	10	1		417.2	508.9	534	484.4	543.9	565.1	407.312	475.567	531.383	476.214	532.478	530.629	2.37	6.55	0.49	1.69	2.1	6.1	676.5	778.5	843.9	666.9	707.6	701.8	658.979	751.252	813.604	663.432	673.494	680.676	2.59	3.5	3.59	0.52	4.82	3.01
105	165	62.5	22.9568	10	2	72	72 2	3	8	21	16	2		631.2	619	727.8	667.4	676.5	627.1	565.618	572.575	631.439	622.084	594.238	592.484	10.39	7.5	13.24	6.79	12.16	5.52	1300.9	1043.4	1270.1	1017.7	1379.1	1115.3	1231.43	987.056	1195.8	945.138	1250.02	1026.52	5.34	5.4	5.85	7.13	9.36	7.96
106	173	78	26.0617		2	2	0.5	3	0	18	17	1		544.4	546.4	624.1	651.2			517.67	513.452	595.516	613.886			4.91	6.03	4.58	5.73			1205.3	1149.8	1346.6	1229			1144.43	1121.63	1246.28	1170.62			5.05	2.45	7.45	4.75
107	178	95	29.9836		2	6	6	7	7	10	25	1		751.3	750.7	812.2	803.2			712.833	712.94	763.468	752.277			5.12	5.03	6	6.34			2011.2	1713	1798.5	1759.1			1891.13	1647.22	1632.68	1651.97			5.97	3.84	9.22	6.09
108	175	76	24.8163	12	3	2	2	8	7	42	8	1		720.4	620	771.3	682.7	793.3	855.2	674.943	586.148	672.959	610.402	726.821	794.139	6.31	5.46	12.75	10.59	8.38	7.14	1377.6	1433	1774.1	1583.8	1653.2	1441.5	1353.35	1365.94	1735.78	1454.4	1596.83	1362.79	1.76	4.68	2.16	8.17	3.41	5.46
[truncated: 128 more columns]

## Sheet: All
ID	Height	Weight	BMI	Degree of NRC	Duration of LBP	Duration of LEP	VAS of LBP	VAS of LEP	ODI	JOA	Compression side	L3-4	MF CSA	Opposite	MF FCSA	Opposite	MF FI	Opposite	ES CSA	Opposite	ES FCSA	Opposite	ES FI	Opposite	TCSA	Opposite	PM CSA	Opposite	PM FI	Opposite	L4-5	MF CSA	Opposite	MF FCSA	Opposite	MF FI	Opposite	ES CSA	Opposite	ES FCSA	Opposite	ES FI	Opposite	TCSA	Opposite	PM CSA	Opposite	PM FI	Opposite
1	165	67	24.6097	1	0.67	0.67	4	7	14	17	2		743.2	631.9	633.3	612.9	14.7874	3.0068	1796.5	1803.5	1796.5	1803.5	0	0	2601.7	2427.4	859.6	881.5	0.154365	0.195234		909.5	805.7	823	704	9.51072	12.6226	1213.5	1401.8	1182.4	1401.8	2.56283	0	2161	2300	1218.4	1158.6	0.142648	0.173836
2	177	96	30.6425	2	0	3	6	6	29	14	2		779.8	824.2	637.1	694.2	18.2996	15.7729	1917	1592.1	1753.8	1420.4	8.5133	10.7845	2693.3	2310.6	1077.4	1212.9	0.153966	0.115944		1089.2	1076.4	778.3	768.3	28.5439	28.6232	1354	1448.3	982.7	1121.5	27.4225	22.5644	2483.4	2542.7	1340.6	1409.6	0.136141	0.108422
3	182	80	24.1517	2	120	12	6	7	23	16	2		891	829.8	805.8	778.2	9.56229	6.21837	2251	2537.2	2164	2434.8	3.86495	4.03595	3126.8	3407.5	1216.2	1148	0.125892	0.125523		1250.8	1233.5	1007.2	1117	19.4755	9.44467	1609.5	1874.5	1513.8	1791.2	5.94595	4.44385	2890.8	3108	1586.8	1462	0.125523	0.13223
4	184	90	26.5832	1	12	3	4	6	28	14	1		759	899	681.2	815.8	10.2503	9.25473	2337.8	2045.2	2337.8	2045.2	0	0	3099.5	2938.8	1276.2	1370.8	0.133967	0.13332		1072.5	1120	942.8	1038	12.0932	7.32143	1287	1295	1186.2	1201.2	7.83217	7.24324	2381.2	2421	1642.5	1615.2	0.11878	0.129314
5	168	53	18.7783	2	1	1	2	5	21	14	2		579.3	586.2	478	518.4	17.4866	11.566	1176.1	1067.8	1176.1	1067.8	0	0	1738.5	1640.1	819.7	854.8	0.110313	0.104185		662.6	689.2	568.6	559.8	14.1865	18.7754	899.8	1050.6	842.2	950	6.40142	9.57548	1602	1747.8	853	947.9	0.108446	0.10436
6	170	82	28.3737	1	3	3	3	5	4	24	1		714.9	694.8	640.7	632.8	10.3791	8.92343	1749.1	1660.7	1749.1	1585	0	4.55832	2486.8	2371.2	1193	1008.5	0.168219	0.146356		1013.7	1013.3	849.4	900.9	16.208	11.0925	1566.7	1366.4	1448.9	1173	7.51899	14.154	2595.9	2407.4	1337.7	1310.2	0.158907	0.153036
7	180	76	23.4568	1	4	4	4	4	21	22	2		758.4	831.8	684.4	787.8	9.75738	5.28973	1706.7	2113.2	1603.5	2058.4	6.04676	2.59322	2467	2929.5	1525.1	1469	0.145572	0.180445		1053.3	1077.7	899.2	937.2	14.6302	13.037	1399.4	1794.9	1225.3	1573.2	12.441	12.3517	2487.3	2881	2088.9	2220.5	0.161536	0.179114
8	175	75	24.4898	2	6	6	6	6	7	25	1		739	784.8	660.8	700.6	10.5819	10.7288	1572.1	1533.5	1543.8	1486.2	1.80014	3.08445	2291	2313.2	1441.2	1469.2	0.162545	0.145898		962.4	976	827.8	851.6	13.9859	12.7459	1001.2	1136.3	961	939.5	4.01518	17.3194	1971.5	2138.1	1715.3	1704.3	0.152141	0.155102
9	164	64.5	23.9813	2	8	8	6	6	37	2	2		594.7	616.7	536.2	511.3	9.83689	17.091	1167.5	997.4	1144.2	961.2	1.99572	3.62944	1774.6	1586.3	861	1039.9	0.102395	0.0984082		840.9	889.6	680.4	770.1	19.0867	13.433	923.8	974.2	712.2	729	22.9054	25.1694	1783.5	1830.7	1026.6	1315.9	0.087731	0.0796465
10	162	70	26.6728	1	4	4	5	5	33	10	2		558.4	664.1	498.1	618.1	10.7987	6.92667	1009.2	1171.6	967.7	1138.6	4.11217	2.81666	1586.6	1831.9	830	790.9	0.191537	0.21108		839	841.1	738.4	680.6	11.9905	19.0822	971.1	1091.6	844.9	965.8	12.9956	11.5244	1786	1912.1	1051	1014.6	0.185174	0.196031
11	183	73	21.7982	2	3	3	3	7	31	12	2		1004.2	987.7	981.2	946.4	2.29038	4.18143	1919.9	2320.9	1919.9	2320.9	0	0	2931	3328.6	1877.5	1927.7	0.185799	0.123458		1264	1427.6	1068.7	1340.6	15.4509	6.09414	1428	1384.3	1360.1	1384.3	4.7549	0	2720	2818.9	2132.6	2423.2	0.134758	0.107637
12	172	79	26.7036	2	0	6	0	7	24	12	2		578	605.6	423.8	396	26.6782	34.6103	1186.5	1180.2	1073.8	1180.2	9.49853	0	1751	1773.2	1050.5	1008.2	0.164579	0.157433		964.2	1043.2	644.5	802.5	33.157	23.0732	971.8	892.2	938	733.5	3.47808	17.7875	1966	1886	1277.8	1232.2	0.197693	0.169391
13	186	85	24.5693	2	12	12	2	7	20	16	2		802.8	1005.3	693.6	861.2	13.6024	14.334	2288.7	2210.1	2184.6	2095.4	4.54843	5.18981	3112.1	3198.6	1466.9	1865.5	0.142879	0.134585		1118.8	1195.2	825.9	1000.2	26.1798	16.3153	1498.8	1455.3	1338	1323.1	10.7286	9.08404	2615.8	2667	1892.3	2496.2	0.111646	0.117721
14	180	83	25.6173	1	6	6	4	6	19	12	1		955.8	1035.5	848.2	936.2	11.2576	9.58957	1282.2	1202	1178.2	1035	8.11106	13.8935	2216.2	2258	1465.8	1692.2	0.131141	0.132683		1198.2	1148.8	896.8	926	25.1544	19.3942	1250.2	1064.5	1007.8	903.3	19.3889	15.1433	2410	2187.8	1453.5	1481.8	0.13827	0.140325
15	175	88	28.7347	2	0	7	0	4	13	18	2		500.5	606.5	500.5	606.5	0	0	1896.5	1740.5	1744.8	1630	7.99895	6.34875	2388.2	2313	965.2	1309	0.132608	0.146026		986.5	1078.8	815.8	897.5	17.3036	16.8057	1488	1126	1345.2	1067.5	9.59677	5.19538	2459	2177.2	1604.8	1776.8	0.181146	0.152324
16	178	80	25.2493	2	84	0.67	4	7	19	17	2		551	578.8	461.8	523.2	16.1887	9.60608	2123.2	2453.5	1916.5	2341.8	9.73531	4.55268	2602.5	2993	1309.5	1000	0.129343	0.161614		714.5	781	473.5	730.2	33.7299	6.50448	1708.5	1830.2	1372	1604.2	19.6956	12.3484	2418.8	2569.8	1540.8	924.2	0.151659	0.2162
17	180	79	24.3827	2	12	12	5	6	21	17	2		646	731	566.5	629	12.3065	13.9535	1914	2052.8	1796.5	1889.8	6.13898	7.94037	2556.5	2773.8	1031	1240	0.17573	0.163847		1006	1003.5	832.8	857	17.2167	14.5989	1428	1373.8	1180.5	1248.8	17.3319	9.09885	2413.2	2345.8	1596.8	1614	0.168962	0.153459
18	168	70	24.8016	2	24	2	4	5	10	18	2		672.2	604	558.8	528.5	16.87	12.5	1531.2	1720.8	1434.2	1635.8	6.3349	4.93956	2202.2	2311	1042.2	1110.2	0.138201	0.168633		856.8	820	740	703.2	13.6321	14.2439	1230.2	1162	1169.2	1110.8	4.95854	4.4062	2089.5	1945.8	1271	1274.2	0.152014	0.165971
19	161	49	18.9036	2	60	36	4	9	32	7	2		270.8	290.2	265.5	252.8	1.95716	12.8877	1426.2	1205	1343	1149.8	5.83368	4.58091	1692	1469	720.5	719.2	0.117815	0.113841		472.5	509	429.8	446.2	9.03704	12.3379	919.8	922.2	863.2	850.5	6.15351	7.77489	1384.2	1411.8	879.8	1027.8	0.113642	0.117285
20	185	100	29.2184	1	24	22	7	7	21	18	1		889.5	793	767.2	698.5	13.7493	11.9168	2708.2	2394.8	2521.2	2309.8	6.90496	3.54936	3576	3182	1619.2	1863.8	0.14856	0.151371		1334.5	1248.5	1135.2	994.8	14.9344	20.3204	1749.5	1438	1561.2	1316.8	10.7631	8.42837	3083.8	2693.8	2352.2	2299.5	0.152808	0.141813
21	163	65	24.4646	2	12	6	6	5	17	20	1		623.3	678.5	531.924	605.833	14.66	10.71	1468.4	1389.9	1324.5	1292.75	9.8	6.99	2091.7	2068.4	782.5	1112.4	1.29	1.72		904.4	848.6	728.404	752.793	19.46	11.29	1200.2	1390.4	1085.94	1239.26	9.52	10.87	2104.6	2239	936.4	1024.8	2.2	1.91
22	170	73	25.2595	2	0	3	2	5	17	17	1		709.5	723.5	706.378	713.371	0.44	1.4	1577.4	2099.9	1558.16	2050.97	1.22	2.33	2286.9	2823.4	1396.6	1513.6	0.01	0		955.1	1137.4	923.773	1095.09	3.28	3.72	1230.5	1374	1173.9	1302	4.6	5.24	2185.6	2511.4	1841.5	1914.2	0.37	0.15
23	170	58	20.0692	1	36	24	3	0	6	21	1		677.7	663	451.213	465.824	33.42	29.74	1129.2	1238.5	942.656	960.209	16.52	22.47	1806.9	1901.5	871.4	801.3	0.62	3.26		763.9	932.6	563.453	656.084	26.24	29.65	1023.1	1086.4	904.113	827.837	11.63	23.8	1787	2019	1039.6	956.2	0	1.57
24	166	68	24.677	1	240	38	4	6	27	18	1		390.2	409.6	301.39	306.381	22.76	25.2	756.5	574.2	690.685	560.075	8.7	2.46	1146.7	983.8	273.7	386.2	0.03	0.2		790.9	847.2	504.278	546.698	36.24	35.47	1089.3	932.3	850.09	780.708	21.96	16.26	1880.2	1779.5	638.3	790	0.6	1.09
25	172	70	23.6614	1	48	12	7	7	33	11	2		605.6	595.1	541.346	524.581	10.61	11.85	1606.6	1644.4	1478.39	1574.84	7.98	4.23	2212.2	2239.5	839.8	883.5	0.67	0.13		1115.7	1017.3	806.763	776.403	27.69	23.68	1204.2	1344.4	876.056	1151.88	27.25	14.32	2319.9	2361.7	916.7	977	1.77	1.48
26	170	67	23.1834	1	12	8	3	8	29	12	1		769.3	774.6	647.52	650.122	15.83	16.07	1156.6	1131.7	941.357	945.988	18.61	16.41	1925.9	1906.3	1886.7	2116.3	0.28	1.03		1081.4	866.4	781.96	696.759	27.69	19.58	440.9	604.5	255.546	385.731	42.04	36.19	1522.3	1470.9	1969.2	2280.4	0.3	0
27	178	92.5	29.1945	1	16	6	4	4	15	21	1		704.5	646.7	600.445	548.984	14.77	15.11	2214.1	2243.4	2208.56	2161.07	0.25	3.67	2918.6	2890.1	1138.7	1458	0.01	0.97		1401.7	1289.8	1177.01	1046.8	16.03	18.84	1000.7	1183.4	821.875	953.347	17.87	19.44	2402.4	2473.2	1204.9	1384.6	2.8	3.86
28	160	49	19.1406	2	6	6	7	7	35	12	2		531	579	479.493	520.174	9.7	10.16	1248	1255.3	1178.36	1127.51	5.58	10.18	1779	1834.3	820.5	645	1.06	2.83		838.1	933	771.136	831.676	7.99	10.86	955.4	970.1	891.484	906.461	6.69	6.56	1793.5	1903.1	1072.6	795.7	2.25	0.93
29	173	80	26.7299	2	6	6	8	8	50	4	1		523.1	578.1	483.449	517.457	7.58	10.49	1519.6	1372.1	1434.65	1272.9	5.59	7.23	2042.7	1950.2	1129.1	1274.8	0	0.37		830.6	805.8	742.556	726.67	10.6	9.82	936.5	1121.6	884.337	1047.35	5.57	6.62	1767.1	1927.4	1091.7	1401.9	0.1	0.44
30	180	76	23.4568	1	0	9	0	5	15	21	1		460	499.6	425.408	478.217	7.52	4.28	1947.5	2073.9	1875.64	2013.55	3.69	2.91	2407.5	2573.5	1130.3	1054.1	1.17	1.74		726.5	697.1	646.512	656.459	11.01	5.83	1441.4	1524.5	1406.23	1449.34	2.44	4.93	2167.9	2221.6	1330.3	1459.6	0.36	0.14
31	168	74	26.2188	2	0.33	0.33	4	7	20	11	1		675.1	716.9	594.696	632.234	11.91	11.81	1469.1	1523.8	1399.02	1417.59	4.77	6.97	2144.2	2240.7	705.7	841.3	0.62	1.95		1064.5	1211.9	850.003	981.275	20.15	19.03	1329.7	1413.1	1180.91	1243.25	11.19	12.02	2394.2	2625	910.6	964.3	0.82	0.3
32	170	80	27.6817	2	3	3	4	3	10	19	1		825.5	911.8	666.509	684.671	19.26	24.91	1633.8	1731.4	1470.26	1547.01	10.01	10.65	2459.3	2643.2	1217.4	1257.4	0.46	2.91		1145.2	1184.3	888.79	890.475	22.39	24.81	1427.1	1406.2	1164.94	1209.33	18.37	14	2572.3	2590.5	1444.1	1540	0.92	0.74
33	161	59	22.7615	2	192	2	5	8	33	9	1		621.2	583.6	506.278	465.246	18.5	20.28	1200.9	1232.1	1122	1140.06	6.57	7.47	1822.1	1815.7	729.1	784.4	0.32	0.52		867.8	728.9	672.632	544.051	22.49	25.36	1175	1157.5	1026.95	1007.95	12.6	12.92	2042.8	1886.4	1052.4	1112.4	3.41	2.21
34	172	70	23.6614	2	72	1	4	7	37	8	1		718.8	789.1	639.732	684.15	11	13.3	1904.8	2044.3	1819.46	1945.76	4.48	4.82	2623.6	2833.4	1299.7	1223.5	1.06	0.71		1713.3	1325.9	1523.81	1089.09	11.06	17.86	1047.4	1433.7	945.802	1295.63	9.7	9.63	2760.7	2759.6	1732.6	1939.1	1.23	1.2
35	171	84	28.7268	2	0.3	0.3	8	5	38	12	1		322.2	300.3	240.748	217.718	25.28	27.5	1179.8	1466	1028.31	1400.32	12.84	4.48	1502	1766.3	1094.5	994.7	0.43	0.25		1105.2	961.1	820.611	767.631	25.75	20.13	1085.7	1189.9	769.11	1070.32	29.16	10.05	2190.9	2151	1168.1	1258.2	1.26	0.51
36	180	90	27.7778	1	12	4	6	8	43	10	2		929.2	962.2	850.404	858.475	8.48	10.78	2110.6	2031.8	1981.22	1987.71	6.13	2.17	3039.8	2994	1061.6	1101	1.61	2.26		1192.9	1464.1	918.175	1212.71	23.03	17.17	1606.7	1607.3	1428.36	1481.45	11.1	7.83	2799.6	3071.4	1316.7	1338.6	2	0.56
37	168	68	24.093	1	60	0.4	2	8	32	13	2		785	674.2	636.792	564.71	18.88	16.24	1706.7	1701.8	1498.31	1556.3	12.21	8.55	2491.7	2376	1151	1246	1.91	0.13		1093.3	1009.6	875.405	817.877	19.93	18.99	1109.1	1128	1034.46	1054.12	6.73	6.55	2202.4	2137.6	1577.9	1509.7	0.35	0.4
38	168	55	19.487	1	24	9	2	5	14	1.qun	2		447.1	494.2	389.826	386.316	12.81	21.83	1090	1096.8	1046.73	1056.66	3.97	3.66	1537.1	1591	710.4	788.4	0.77	0.89		707.1	772.5	580.317	592.198	17.93	23.34	1018.1	835.4	941.335	782.686	7.54	6.31	1725.2	1607.9	940.1	864.1	0.42	0.1
39	173	65	21.7181	2	3	3	4	0	13	21	1		708.8	663.1	638.062	638.764	9.98	3.67	1399.3	1273.5	1109.5	1210.21	20.71	4.97	2108.1	1936.6	1779.9	1574.6	1.65	0.89		834	901.3	764.111	851.188	8.38	5.56	903.9	869.7	747.435	826.998	17.31	4.91	1737.9	1771	1697.2	1562.3	0.69	0.2
40	172	65	21.9713	1	240	6	4	7	38	10	1		678	718.8	630.404	663.812	7.02	7.65	1434.5	1219.2	1307.55	1061.92	8.85	12.9	2112.5	1938	1332.5	1300.3	1.46	2.59		866.9	1028.5	775.789	836.479	10.51	18.67	529.6	513.9	435.437	379.207	17.78	26.21	1396.5	1542.4	1215.8	1202.6	0	1.61
41	166	65	23.5883	1	0	3	2	9	16	14	1		750.2	689.9	671.204	631.19	10.53	8.51	1779.9	1438.7	1659.4	1324.75	6.77	7.92	2530.1	2128.6	851	868.3	1.05	3.3		1155.2	952.2	1032.63	867.073	10.61	8.94	1130	1332.3	917.786	1182.28	18.78	11.26	2285.2	2284.5	1057.6	1080.8	3.38	0.85
42	176	87	28.0863	2	1	3	2	5	31	10	1		675.3	730.7	626.003	701.764	7.3	3.96	1620.9	1638.5	1558.82	1562.64	3.83	4.63	2296.2	2369.2	1188.9	1191.4	0.16	0.08		993.4	873.3	873.397	778.023	12.08	10.91	1152.3	1204.1	1117.62	1148.35	3.01	4.63	2145.7	2077.4	1571.5	1554.5	1	0.36
43	168	75	26.5731	2	72	24	3	9	27	21	1		558.2	564	377.566	413.468	32.36	26.69	1520.2	1513.1	1421.08	1419.29	6.52	6.2	2078.4	2077.1	938.8	946.4	1.35	0.72		1034	1115	667.24	754.075	35.47	32.37	1354.6	1235.6	1255.58	1132.18	7.31	8.37	2388.6	2350.6	1048.5	1125.9	0.64	0.84
44	180	80	24.6914	1	18	9	3	2	13	21	1		672.4	551	614.036	496.065	8.68	9.97	1807.5	1819.8	1748.39	1731.9	3.27	4.83	2479.9	2370.8	1158.9	987.4	0.26	0.15		949.4	1028.5	832.814	899.732	12.28	12.52	1309.3	1298.8	1165.67	1079.95	10.97	16.85	2258.7	2327.3	1176.8	907.6	2.2	4.25
45	178	78	24.6181	2	96	3	5	7			1		789.8	799.7	703.87	691.661	10.88	13.51	2145.4	1844.1	2035.98	1718.33	5.1	6.82	2935.2	2643.8	1445.8	1298.7	0.39	1.17		1214.1	1168.5	1091.6	1004.33	10.09	14.05	1773.3	1526.9	1591.36	1308.25	10.26	14.32	2987.4	2695.4	1448.9	1467.8	1.45	1.72
46	170	90	31.1419	2	0	5	1	3	15	21	1		609.6	646.4	520.842	451.381	14.56	30.17	1370.3	1326.7	1276.85	1180.1	6.82	11.05	1979.9	1973.1	485.4	592.6	0.05	0.13		934	872.2	743.651	677.089	20.38	22.37	1307.4	1306.8	1265.56	1167.63	3.2	10.65	2241.4	2179	990.3	1020.7	1.11	0.68
47	170	57	19.7232	2	4	4	5	6	18	17	1		684.8	683.4	498.534	518.906	27.2	24.07	1270.9	1301.4	1176.98	1175.68	7.39	9.66	1955.7	1984.8	648.6	665.1	2	2.92		947.1	964.6	636.072	738.305	32.84	23.46	889.3	967.4	803.305	781.369	9.67	19.23	1836.4	1932	681.2	635.5	1.93	0.83
48	170	62	21.4533	1	3	3	6	4	25	17	1		630.2	555.3	561.193	526.147	10.95	5.25	1408.8	1498	1344	1392.24	4.6	7.06	2039	2053.3	969.9	873.5	0	0.12		916.2	1051.3	758.888	893.92	17.17	14.97	1267.5	1257.1	1146.2	1155.65	9.57	8.07	2183.7	2308.4	1131.7	1127.7	0.9	0.04
49	165	60	22.0386	2	6	6	5	4	17	16	1		714.1	667.4	667.612	620.415	6.51	7.04	990.3	1241.8	973.861	1233.85	1.66	0.64	1704.4	1909.2	805.8	729.8	0.02	0		1001.2	994.2	874.949	879.27	12.61	11.56	758.9	905.2	730.062	861.026	3.8	4.88	1760.1	1899.4	1086.5	1109.4	0.43	0.22
50	185	95	27.7575	2	2	2	5	5	24	15	1		699.3	754.8	660.559	711.625	5.54	5.72	1849.6	1955.2	1755.27	1886.77	5.1	3.5	2548.9	2710	1238.2	1286.9	2.38	1.15		1040.8	1057.6	970.546	932.38	6.75	11.84	1299.3	1395.6	1164.17	1267.2	10.4	9.2	2340.1	2453.2	1613.8	1695.6	0.66	1.81
51	163	62	23.3355	1	3	1	3	6	22	13	2		612.3	680.7	558.173	603.304	8.84	11.37	1352.2	1100.8	1239.97	1006.79	8.3	8.54	1964.5	1781.5	757.6	705.7	4.66	4.56		853.2	880.2	781.787	789.98	8.37	10.25	1293.3	1143.2	1046.02	988.754	19.12	13.51	2146.5	2023.4	1040.6	947.8	1.91	1.66
52	175	95	31.0204	2	4	4	6	7	33	10	1		604.3	736.1	579.886	667.201	4.04	9.36	1141.4	1311.9	1017.9	1148.17	10.82	12.48	1745.7	2048	1245.3	1399	0.94	0.93		843.2	839.4	728.862	692.169	13.56	17.54	847.5	1034	638.506	826.683	24.66	20.05	1690.7	1873.4	1326.9	1432.6	0.03	0.35
53	162	60	22.8624	1	48	6	5	4	19	14	1		633.2	644	589.826	614.827	6.85	4.53	1496	1421.3	1443.94	1366.86	3.48	3.83	2129.2	2065.3	611.6	679	0.17	1.26		887.6	757.1	845.261	741.277	4.77	2.09	1299.3	1279.8	1226.02	1222.59	5.64	4.47	2186.9	2036.9	1007.6	960.3	0.02	0.7
54	165	90	33.0579	2	24	12	3	8	27	13	2		524.1	551.6	456.544	517.401	12.89	6.2	1553.6	1655.8	1477.78	1600.66	4.88	3.33	2077.7	2207.4	710.8	682.2	1.19	1.47		747.5	883.9	617.958	735.847	17.33	16.75	1136.9	1193.1	1018.66	1064.72	10.4	10.76	1884.4	2077	1015	1054.3	1.53	1.75
55	178	100	31.5617	1	12	12	2	5	14	20	2		937.1	1055.1	910.674	1004.98	2.82	4.75	2242.4	2081.1	2154.5	1991.4	3.92	4.31	3179.5	3136.2	1638.3	1734.8	0.44	0.58		1496.8	1375.2	1390.68	1273.02	7.09	7.43	1270.8	1358.2	1154.14	1227.27	9.18	9.64	2767.6	2733.4	1892.3	1889.6	1.74	1.41
56	178	70	22.0932	2	3	3			9	26	2		894.5	761.9	844.14	713.824	5.63	6.31	1737.4	1851.4	1647.23	1784.19	5.19	3.63	2631.9	2613.3	1078.4	1134.7	0.44	0.4		905.1	1022.4	820.564	939.586	9.34	8.1	1654.7	1519	1554.09	1424.97	6.08	6.19	2559.8	2541.4	1519.8	1413.7	0.08	0.07
57	180	87	26.8519	1	1	1	0	0	0	19	2		671.3	664.2	635.855	616.178	5.28	7.23	1666.1	1591.3	1654.6	1573.48	0.69	1.12	2337.4	2255.5	1583.1	1467.1	0.06	0.64		1046.2	1002.9	1004.46	961.581	3.99	4.12	1224.7	1168.3	1192.49	1149.72	2.63	1.59	2270.9	2171.2	1760.7	1802.8	0.53	0.6
58	174	95	31.378	1	96	30	3	3	29	11	1		990	907.7	839.916	749.216	15.16	17.46	1386.1	1676.5	1327.19	1563.5	4.25	6.74	2376.1	2584.2	1041.5	1069.2	1.15	0.23		1180.6	1118.2	902.096	859.784	23.59	23.11	1125.1	1183.6	869.477	821.655	22.72	30.58	2305.7	2301.8	1005.2	1037	1.02	0.45
59	172	70	23.6614	2	60	9	8	8			2		656.9	789	616.501	736.768	6.15	6.62	2051.2	1650.1	2015.71	1611.49	1.73	2.34	2708.1	2439.1	1833.6	1623.5	0.3	0.01		981.2	1093.7	872.679	957.972	11.06	12.41	1359.2	1193.5	1258.35	1134.3	7.42	4.96	2340.4	2287.2	1841.1	1599.9	0.17	0
60	175	76	24.8163	2	6	6	4	6	22	13	1		729.1	644.8	639.348	546.275	12.31	15.28	1236.9	1337.1	1133.5	1248.05	8.36	6.66	1966	1981.9	1093.7	1024.4	0	0.58		834	983.9	703.396	807.093	15.66	17.97	996	1079.1	889.727	941.946	10.67	12.71	1830	2063	1605.9	1478.1	0.1	0.67
61	186	85	24.5693	2	6	6	7	7	24	13	2		625.7	724.7	592.726	656.143	5.27	9.46	1365.2	1369.6	1278.24	1320.02	6.37	3.62	1990.9	2094.3	1204.1	1548.5	0.69	0.17		561.3	701.8	529.25	579.476	5.71	17.43	1020.9	1177.4	806.613	1074.5	20.99	8.74	1582.2	1879.2	1768.7	1998.1	0	0.04
62	180	60	18.5185	2	6	6	3	5	19	12	2		672.5	758.6	648.895	728.635	3.51	3.95	1678.2	1756.4	1664.44	1731.63	0.82	1.41	2350.7	2515	1301.4	1275.7	0.28	0.57		1174	1375.9	1097.81	1285.37	6.49	6.58	1362.9	1308.1	1308.93	1266.11	3.96	3.21	2536.9	2684	1559.9	1524	1.71	0.15
63	168	55	19.487	1	6	3	5	6	18	15	1		762.2	860.9	722.261	824.312	5.24	4.25	1122.6	1295.7	1074.33	1221.46	4.3	5.73	1884.8	2156.6	1018.9	1045.5	1.5	0.49		1072	1047.1	969.731	951.604	9.54	9.12	1298.1	1168.8	1006.03	1028.43	22.5	12.01	2370.1	2215.9	1200.1	1235.8	0.73	0.81
64	175	75	24.4898	2	6	3	3	6	20	21	2		526.2	531.8	504.784	487.98	4.07	8.24	1465.8	1404.2	1396.61	1360.39	4.72	3.12	1992	1936	973.9	1255.4	0.99	0.14		856.7	844	768.631	758.418	10.28	10.14	1045.1	1240.3	954.803	1105.36	8.64	10.88	1901.8	2084.3	1576.1	1659.1	2.04	0.37
65	170	95	32.872	2	12	12	6	8	15	19	1		740	945.5	672.956	867.496	9.06	8.25	2510.1	2218.5	2406.93	2157.71	4.11	2.74	3250.1	3164	1378.8	1503.4	0	0.02		1427.7	1258.3	1285.93	1195.13	9.93	5.02	1578.1	1684	1538.33	1582.79	2.52	6.01	3005.8	2942.3	1812	1918.6	0.01	0.16
66	177	100	31.9193	2	1	1	5	7	21	16	2		676.5	586.5	651.064	582.57	3.76	0.67	2215.3	2360.2	2193.37	2340.61	0.99	0.83	2891.8	2946.7	1044.9	975.6	0.03	0		1137.2	1052.9	1049.07	958.665	7.75	8.95	1545	1764.7	1446.58	1625.47	6.37	7.89	2682.2	2817.6	1489	1454.5	0.39	0
67	181	110	33.5765	2	8	8	5	6	21	15	2		1061.6	1231.5	1049.71	1206.01	1.12	2.07	3306.4	3694.2	3245.89	3669.08	1.83	0.68	4368	4925.7	1742.5	1851.2	0.22	0.83		1422.3	1474.2	1399.26	1447.52	1.62	1.81	2452.4	2475.4	2384.71	2354.6	2.76	4.88	3874.7	3949.6	1901.5	1977.5	0.08	0.31
68	180	60	18.5185	1	4	4	8	8	30	14	1		670.6	665.7	639.35	641.269	4.66	3.67	1482.4	1297.5	1477.8	1292.31	0.31	0.4	2153	1963.2	1052.8	1194.8	0	0.51		881	941.3	809.022	865.714	8.17	8.03	940.5	1085.2	864.696	927.629	8.06	14.52	1821.5	2026.5	1478.9	1471.8	0.41	0
69	168	65	23.03	2	0	4	2	7	25	19	2		530.5	541.7	490.129	515.428	7.61	4.85	1175.2	1363	1100.34	1285.58	6.37	5.68	1705.7	1904.7	685.9	741.3	0.13	0.29		811.6	778.7	657.883	706.437	18.94	9.28	975.3	1153.8	829.005	989.73	15	14.22	1786.9	1932.5	996.6	1195.6	0.68	0.96
70	180	97.5	30.0926	1	1	1	3	6	16	13	1		695.1	822	659.997	789.613	5.05	3.94	1925.3	1891.7	1900.85	1836.46	1.27	2.92	2620.4	2713.7	1250.9	1184.9	0.71	0.28		998	1059.9	930.635	993.974	6.75	6.22	1575	1042.3	1315.12	898.671	16.5	13.78	2573	2102.2	1604.3	1542.4	0.53	0
71	175	74	24.1633	2	6	6	6	7	22	13	2		641.7	757.3	568.867	691.945	11.35	8.63	1714.4	1735.4	1660.05	1701.04	3.17	1.98	2356.1	2492.7	975.9	997.8	0	0.22		1102.6	1172.2	950.992	1069.75	13.75	8.74	1364.5	1268	1296.41	1181.14	4.99	6.85	2467.1	2440.2	1355.3	1451.4	0.49	2.08
72	163	73	27.4756	2	24	2	5	7	24	13	1		820.6	905	796.146	868.709	2.98	4.01	2107.5	1888.8	2047.01	1811.36	2.87	4.1	2928.1	2793.8	928	774.7	1.37	1.16		1272.7	971.6	1220.26	926.421	4.12	4.65	1283.4	1050.4	1172.51	958.49	8.64	8.75	2556.1	2022	1014.4	953.5	1.82	1.82
73	177	80	25.5354	2	12	2	5	2	8	23	1		851	1053.6	794.068	1011.56	6.69	3.99	2059.9	1781	2047.13	1733.98	0.62	2.64	2910.9	2834.6	1429.1	1471.8	0	0.45		1066.3	1122.2	977.797	1057.79	8.3	5.74	1864.2	1835.4	1809.95	1699.4	2.91	7.41	2930.5	2957.6	1979.2	1947.7	0	0.37
74	180	80	24.6914	1	4	4	0	8	27	20	1		728.6	762.7	723.281	737.226	0.73	3.34	2106.8	1765.6	2073.93	1713.34	1.56	2.96	2835.4	2528.3	1404.9	1302.6	0.22	1.5		798.3	935.7	773.872	892.845	3.06	4.58	1163.8	1530.5	1120.16	1406.07	3.75	8.13	1962.1	2466.2	1625.2	1943.1	0.12	0.22
75	176	90	29.0548	1	36	12	5	7	28	16	2		789.3	767.1	688.191	619.74	12.81	19.21	1563	1652.9	1463.44	1487.78	6.37	9.99	2352.3	2420	1008	1008.5	2.76	2.82		1039.5	995.9	870.893	844.125	16.22	15.24	1182	1293.8	987.561	1073.6	16.45	17.02	2221.5	2289.7	1277.9	1166.2	1.65	2.16
76	163	89	33.4977	2	9	2	5	8	10	14	1		765.1	791.8	727.457	743.342	4.92	6.12	2652.8	2546.3	2617.52	2505.3	1.33	1.61	3417.9	3338.1	1547.6	1456.4	0.06	0.54		1390.3	1407.6	1299.37	1300.62	6.54	7.6	1815.1	1903.8	1763.55	1809.18	2.84	4.97	3205.4	3311.4	2421.5	2127	0.21	0.18
77	188	70	19.8053	2	8	2	6	4	26	15	1		629.9	655.4	605.838	621.712	3.82	5.14	1884.1	1881.8	1840.95	1839.84	2.29	2.23	2514	2537.2	996.9	1403.3	0	0.2		989.2	854.9	943.004	810.616	4.67	5.18	1345.4	1573.3	1285.93	1542.46	4.42	1.96	2334.6	2428.2	1436.6	1555.8	0	0.06
78	180	90	27.7778	2	1	1	5	6	11	17	1		682.8	726.7	625.308	591.388	8.42	18.62	2092.1	1817.3	1998.37	1714.99	4.48	5.63	2774.9	2544	799.8	928.6	0.49	0.23		1027.9	1069.7	888.722	926.253	13.54	13.41	1217.2	1175.3	1165.23	1016.05	4.27	13.55	2245.1	2245	1261.4	1396.5	0.52	0.29
79	178	90	28.4055	2	3	1	7	8	23	12	1		827.3	817.3	771.954	751.753	6.69	8.02	2234.4	2217.9	2087.82	2107.01	6.56	5	3061.7	3035.2	1450.7	1258.3	0.19	0.04		1076	1196.7	1009.5	1079.9	6.18	9.76	1760.3	1703.8	1704.67	1622.7	3.16	4.76	2836.3	2900.5	1782	1828.1	0.26	0.14
80	163	60	22.5827	2	4	4	7	8	23		2		450.9	450.3	391.697	375.145	13.13	16.69	1091.9	1241.6	998.106	1170.46	8.59	5.73	1542.8	1691.9	800.3	854.8	2.87	2.19		727.9	807.9	597.46	617.801	17.92	23.53	985.4	996.2	851.287	892.794	13.61	10.38	1713.3	1804.1	916.7	991.4	0.75	1.75
81	177	63	20.1092	2	120	5	5	4	20	20	1		554.7	585.8	493.849	534.132	10.97	8.82	1477.5	1634.5	1332.85	1518.94	9.79	7.07	2032.2	2220.3	761.5	663	0	0		720.4	848.9	602.831	765.962	16.32	9.77	1262.1	1107.9	1100.8	1017.5	12.78	8.16	1982.5	1956.8	1084.8	1148.5	0.04	0.1
82	167	58.5	20.976	2	5	5	7	7	30	9	1		560.7	623.5	498.631	546.061	11.07	12.42	1345.9	1267	1307.14	1224.56	2.88	3.35	1906.6	1890.5	1164.6	1170.6	0.19	0.36		882	855.2	763.724	744.452	13.41	12.95	1140.1	1274.9	1047.41	1191.9	8.13	6.51	2022.1	2130.1	1599.9	1520.3	0.03	0.11
83	165	66	24.2424	2	48	2	6	6	21	15	1		697.2	687.6	664.153	642.493	4.74	6.56	1169.8	992.8	1131.78	966.59	3.25	2.64	1867	1680.4	1402.2	1234.6	0.22	0.01		957.4	1002.1	820.683	846.875	14.28	15.49	982.3	939.8	888.981	855.312	9.5	8.99	1939.7	1941.9	1766.3	1659.1	0.04	0.2
84	175	80	26.1224	1	36	2	2	6	13	15	2		777.2	723.5	757.848	699.335	2.49	3.34	2534.3	3105.3	2444.33	3018.04	3.55	2.81	3311.5	3828.8	1443.5	1615.1	0.74	1.11		1196.7	1071.8	1108.74	1002.03	7.35	6.51	2047.3	2147.7	1875.74	1834.99	8.38	14.56	3244	3219.5	1802.8	1992	2.01	2.03
85	182	80	24.1517	2	6	6	8	8	30	6	2		629.1	711.9	568.581	631.526	9.62	11.29	1890.5	1711.9	1794.46	1694.61	5.08	1.01	2519.6	2423.8	1405.8	1393.4	0.09	0		926.7	932.1	776.482	771.406	16.21	17.24	994.7	1296.2	866.483	1204.82	12.89	7.05	1921.4	2228.3	2042.8	2123.5	0.7	0.59
86	174	95	31.378	2	4	1	7	7	16	19	1		752.5	766.4	683.646	680.87	9.15	11.16	2319.4	1935	2300.84	1921.65	0.8	0.69	3071.9	2701.4	1231.7	1173.9	0.28	0.25		1283.5	1288.4	1195.07	1080.97	6.89	16.1	1255	947.5	1212.08	890.84	3.42	5.98	2538.5	2235.9	1909.4	1888.4	0.08	0.02
87	172	82.5	27.8867	1	10	2	7	6	19	15	1		925.4	847.7	894.029	824.473	3.39	2.74	2069.5	2139.7	1926.08	2054.97	6.93	3.96	2994.9	2987.4	1197.8	1476.8	0.26	0.7		1292.7	1241.6	1202.34	1168.84	6.99	5.86	1588.9	1676	1503.1	1575.27	5.4	6.01	2881.6	2917.6	1733	1946.5	0.12	0.7
88	170	60	20.7612	1	72	2					1		427.4	396.6	407.227	381.49	4.72	3.81	1342.8	1310.9	1279.02	1262.53	4.75	3.69	1770.2	1707.5	865.1	837.4	0.07	0.68		598.3	601.8	543.496	538.912	9.16	10.45	1016.7	944.1	955.495	861.774	6.02	8.72	1615	1545.9	1069.2	941.1	0.09	0.24
89	178	76	23.9869	2	1.17	0.7	7	5		6	1		565	554.3	560.932	542.715	0.72	2.09	1515.9	1377.7	1494.53	1354	1.41	1.72	2080.9	1932	1208.1	1085.1	0.15	1.41		759	833.6	739.949	784.001	2.51	5.95	1162.2	1085.7	1113.62	1017.74	4.18	6.26	1921.2	1919.3	1668.2	1481.5	0.63	0.78
90	166	53	19.2336	3	24	12	4	4	21	15	1		751.8	776.2	635.2	716.2	15.5094	7.72997	1284.2	1457.8	1227	1287.2	4.45413	11.7026	2038.5	2235.5	679.8	657.8	0.168135	0.189698		1090.5	1231.5	802.2	915	26.4374	25.7004	1091.8	1060.2	949.2	912.2	13.061	13.9596	2196.5	2302.5	877.8	808.5	0.158622	0.153407
91	163	70	26.3465	3	5	5	5	6	7	21	1		699.5	734	619.5	700.8	11.4367	4.52316	1515.8	1259.8	1424.8	1093	6.00343	13.2402	2222.8	1999.5	1151	999	0.131129	0.123951		995.8	1008.8	842.2	864.2	15.4248	14.3339	1350.5	1086.8	1252	990.2	7.29359	8.88848	2323.5	2093.2	1242	1126.2	0.140806	0.149651
92	170	102.5	35.4671	3	0	1	5	5	39	5	1		817.5	708.5	759.3	666.3	7.11927	5.95625	2307.3	2811.5	2248.6	2743.2	2.5441	2.42931	3135.7	3525.1	1301.4	1613.3	0.123709	0.129638		1068.3	1100.5	966.1	973.5	9.5666	11.5402	1447.7	1643.5	1408.1	1587.2	2.73537	3.42562	2505.3	2707.3	1830.1	1867.1	0.113807	0.121631
93	165	54	19.8347	3	6	6	4	4	11	16	2		403.5	375.5	319	321.2	20.9418	14.4607	1068.5	1044.8	931.8	970	12.7936	7.15926	1445.2	1417	979.2	990.5	0.119452	0.109226		573.2	642.8	455.8	516.2	20.4815	19.6951	904.5	948.5	751.8	815	16.8823	14.0749	1464	1576.8	956.5	1163	0.105508	0.126482
94	174	65	21.4692	3	0	24	10	7	12	19	2		492.6	572.9	483.9	542.5	1.76614	5.30634	1255.2	1294.8	1213.7	1245.1	3.30625	3.83843	1745.3	1869.8	1463.5	1483	0.0814044	0.0636943		809.2	773.4	727.8	702.9	10.0593	9.11559	912.3	979.5	830.6	908.7	8.95539	7.22818	1721.5	1760.5	1643.1	1771.1	0.078608	0.0768992
95	170	63	21.7993	3	0	10	1	8	28	14	1		549.8	589.5	471	427.5	14.3325	27.4809	1138.8	1036	1050.2	856.8	7.78012	17.2973	1691.8	1607	945.5	822	0.149415	0.171747		884	702.2	605	461.2	31.5611	34.3207	1394.8	1466.2	788	579.8	43.5044	60.4556	2271.5	2178.2	1093.5	1027.8	0.15943	0.210873
96	173	60	20.0474	3	4	1	5	5	12	22	1		587.5	623	567.3	585	3.4383	6.09952	1875.8	1689	1875.8	1689	0	0	2433.9	2309.1	1223	1196.3	0.210103	0.152776		913.4	1011.2	819.1	885.9	10.3241	12.3912	1312.1	1239.6	1312.1	1239.6	0	0	2208.7	2246.9	1449.3	1539.5	0.193832	0.183616
97	170	60	20.7612	3	60	40	3	4	13	20	1		631.2	645.9	566.25	601.979	10.29	6.8	1474.6	1432	1377.28	1365.27	6.6	4.66	2105.8	2077.9	796.5	1079.6	0.66	0.76		1007	1018.2	836.213	865.47	16.96	15	1443.1	1617.3	1322.6	1439.72	8.35	10.98	2450.1	2635.5	1242.2	1497	0.67	0.93
98	182	75	22.6422	3	24	24	4	8	32	11	1		637.7	709.9	538.219	610.159	15.6	14.05	1475.1	1418.4	1299.27	1311.17	11.92	7.56	2112.8	2128.3	813.5	1064.6	2.69	1.22		1016.2	1042.8	753.004	794.822	25.9	23.78	1496.9	1565.9	1317.57	1292.49	11.98	17.46	2513.1	2608.7	1247.2	1445.9	1.58	1.01
99	183	97	28.9647	3	12	1	2	8	28	11	1		1049	1027.3	987.529	906.181	5.86	11.79	2861.6	2478.8	2762.02	2371.96	3.48	4.31	3910.6	3506.1	1431	1623.6	0.16	0.66		971.4	842.2	790.525	755.622	18.62	10.28	1233.3	1463.9	1123.78	1337.27	8.88	8.65	2204.7	2306.1	1024.2	1049	2.1	1.86
100	162	52.5	20.0046	3	24	9	4	6	12	19	2		625.3	561.8	543.636	477.193	13.06	15.06	1575.3	1621.1	1408.48	1515.08	10.59	6.54	2200.6	2182.9	880.9	838	1.94	0.61		1125.5	1008.1	868.548	803.456	22.83	20.3	1291.4	1280.6	945.821	1129.36	26.76	11.81	2416.9	2288.7	937.9	911.9	1.92	0.36
101	182	90	27.1706	3	36	3	4	5	28	10	1		816	866	741.499	785.549	9.13	9.29	2348.8	2459.3	2265.89	2300.92	3.53	6.44	3164.8	3325.3	1541.2	1759	0	0.17		1274.1	1449.3	1068.84	1199.3	16.11	17.25	1687.9	1765.4	1544.43	1581.97	8.5	10.39	2962	3214.7	2225.5	2185.6	0.01	0.81
102	178	90	28.4055	3	24	6	2	6	14	21	1																					1220.1	1287.6	1084.18	1084.93	11.14	15.74	1273.5	1367.1	1064.52	1081.24	16.41	20.91	2493.6	2654.7	1804.1	1752.4	0.49	0.91
103	165	72.5	26.6299	3	24	24	4	6	24	9	2		508.1	572	408.817	432.947	19.54	24.31	949.9	990.2	843.416	895.141	11.21	9.6	1458	1562.2	824.8	861.5	2.73	0.52		700.5	812.1	490.35	502.121	30	38.17	801.1	850.4	487.63	588.477	39.13	30.8	1501.6	1662.5	877	925.4	2.86	1.38
104	176	70	22.5981	3	4	4	2	6	18	18	2		787.9	660.2	761.19	615.967	3.39	6.7	1679.5	1997.6	1592.84	1926.09	5.16	3.58	2467.4	2657.8	1085.3	958.8	0.83	0.06		1013.6	903.8	964.643	846.409	4.83	6.35	1260.4	1287.6	1195.11	1217.81	5.18	5.42	2274	2191.4	1673.8	1631.2	0.93	0.08
105	173	61	20.3816	3	12	12	8	10	28	8	2		568.3	600.4	477.145	490.287	16.04	18.34	1413.6	1175	1317.9	1116.25	6.77	5	1981.9	1775.4	651.5	663.7	0.3	0		760.6	851.8	591.366	607.419	22.25	28.69	956.7	1182.6	817.309	1015.62	14.57	14.12	1717.3	2034.4	952.8	1056	1.02	1.32
106	180	58.5	18.0556	3	120	8	7	5	22	11	2		836	799.1	774.136	739.247	7.4	7.49	2857.9	2303	2668.99	2167.58	6.61	5.88	3693.9	3102.1	1180.2	1440.6	0.79	0.47		1103.7	1259.8	962.426	1065.79	12.8	15.4	2006.4	1701.1	1771.65	1489.14	11.7	12.46	3110.1	2960.9	1886	1988	0.37	0.5
107	179	87	27.1527	3	84	2	6	6	14	23	2		379.7	360.8	355.703	332.08	6.32	7.96	2204.2	2419.5	2033.82	2205.37	7.73	8.85	2583.9	2780.3	1758.3	1840.5	1.35	1.69		1078.3	1072.2	1025.03	1020.09	4.94	4.86	1410.9	1460.3	1314.54	1332.52	6.83	8.75	2489.2	2532.5	2125.4	2139	0.77	0.69
108	170	85	29.4118	3	12	2	6	2	19	20	2		1044.4	952.5	1005.86	897.636	3.69	5.76	2232.1	2332.8	2157.99	2270.05	3.32	2.69	3276.5	3285.3	1602.4	1346.9	0.79	0.01		1239.6	1253.2	1136.34	1189.91	8.33	5.05	1633.1	1481.3	1557.16	1434.79	4.65	3.14	2872.7	2734.5	1825.5	1808.7	0.55	0.01
109	165	55	20.202	3	24	24					1		548.2	601.1	511.142	532.034	6.76	11.49	1357.6	1370.7	1282.39	1289.83	5.54	5.9	1905.8	1971.8	1074.3	1219	0.23	0.2		869.7	938.3	729.678	782.167	16.1	16.64	1044.7	842.4	861.355	616.89	17.55	26.77	1914.4	1780.7	1187.6	1250.8	1.9	0.32
110	180	85	26.2346	3	6	6	6	6	10	21	1		896.2	811.7	850.135	794.248	5.14	2.15	1581.3	1632	1546.35	1558.72	2.21	4.49	2477.5	2443.7	1461.5	1450.3	1.51	0.05		1015.9	1085.3	964.292	1039.61	5.08	4.21	1462.2	1279.7	1369.35	1197.93	6.35	6.39	2478.1	2365	1655.1	1729.5	0.34	0.28
111	170	63	21.7993	3	36	3	8	8	22	16	1		592.4	611.9	515.092	556.951	13.05	8.98	1474.5	1678.1	1421.57	1614.33	3.59	3.8	2066.9	2290	1004.3	1083.6	0.08	0.54		765.9	768.3	618.617	673.569	19.23	12.33	1267.5	1533.9	1153.04	1381.43	9.03	9.94	2033.4	2302.2	1345.6	1430.1	0.52	0.52
112	179	68	21.2228	3	5	5	3	7	17	20	2		404.7	340	365.93	290.87	9.58	14.45	1664.1	1835.7	1620.33	1786.14	2.63	2.7	2068.8	2175.7	1209.7	1302	0.19	0.11		934.5	932.2	821.612	820.15	12.08	12.02	1205.2	1207.8	1152.17	1145.6	4.4	5.15	2139.7	2140	1476.6	1562.1	0.03	0.3
113	163	50	18.8189	3	6	6	1	4	41	8	1		366.4	478.3	340.715	414.016	7.01	13.44	669.9	851.2	638.348	827.962	4.71	2.73	1036.3	1329.5	587.7	756.5	0.81	2.64		570.9	689.5	501.421	566.631	12.17	17.82	637.9	791.2	576.917	751.007	9.56	5.08	1208.8	1480.7	859.4	978.1	1.34	0.83
114	184	80	23.6295	3	96	3	8	5	21	12	2		656.6	589.4	620.553	560.048	5.49	4.98	2823.4	2838.3	2679.97	2623.16	5.08	7.58	3480	3427.7	1193.5	1582.2	0.52	0.59		1251	1380.6	1168.81	1246.68	6.57	9.7	1858	1853.8	1725.9	1763.89	7.11	4.85	3109	3234.4	1663.8	1727.4	1.25	0.81
115	152	50	21.6413	3	10	2	2	5	15	16	2		471.4	406.5	409.599	359.265	13.11	11.62	1022	1125.5	982.551	1077.55	3.86	4.26	1493.4	1532	555.3	592.9	0.27	0.78		647.8	652.5	577.838	595.276	10.8	8.77	939.7	870.8	827.5	740.093	11.94	15.01	1587.5	1523.3	822	799.1	0.23	0.38
116	175	90	29.3878	3	12	2	5	5	18	15	1		750.7	819.8	704.982	790.205	6.09	3.61	2132.5	1798.3	2041.44	1694.36	4.27	5.78	2883.2	2618.1	1447.4	1360.3	0.24	0.56		1103.7	1143.2	1041.56	1078.38	5.63	5.67	1359.1	1201.1	1222.65	1045.2	10.04	12.98	2462.8	2344.3	1667	1867.9	0.5	0.61
117	175	85	27.7551	3	24	1	5	0	16	18	2		523.1	544.7	402.735	500.579	23.01	8.1	1645.2	1922.2	1598.64	1874.91	2.83	2.46	2168.3	2466.9	1559.7	1688.7	0.33	0.02		1253.4	1207.7	1141.1	1119.9	8.96	7.27	1212.9	1399.9	1101.8	1286.93	9.16	8.07	2466.3	2607.6	1944.7	1925.1	0.09	0.26
118	183	95	28.3675	3	0	3	0	6	23	17	1		726.8	781.7	587.836	676.483	19.12	13.46	1875.5	1703.3	1713.64	1611.15	8.63	5.41	2602.3	2485	1282.6	1827.1	1.82	1.6		1143.1	1250.4	900.991	979.688	21.18	21.65	1378.4	1362.7	1246.07	1089.07	9.6	20.08	2521.5	2613.1	1592	1839.8	2.38	0.93
119	181	86	26.2507	3	24	24	5	5	17	16	2		728	821.1	702.52	782.098	3.5	4.75	1840	2052.1	1750.94	1949.08	4.84	5.02	2568	2873.2	1522.2	1696	0.31	0.12		965	918.8	853.06	779.142	11.6	15.2	1417.8	1415.7	1298.85	1234.49	8.39	12.8	2382.8	2334.5	1622.8	1653.6	0.71	0.22
120	176	80	25.8264	3	3	3	5	5	27	16	1		634.3	663.1	555.266	530.878	12.46	19.94	1199.2	1133.7	1076.28	924.079	10.25	18.49	1833.5	1796.8	882.9	863.7	2.1	2.16		748.9	882.7	664.05	718.253	11.33	18.63	1016.3	871.3	889.872	678.481	12.44	22.13	1765.2	1754	1053.7	990.8	1.33	0.39
121	185	82	23.9591	3	1	1	5	6	24	17	1		658.2	783.7	598.304	679.311	9.1	13.32	1831.4	1756	1715.29	1642.56	6.34	6.46	2489.6	2539.7	1391.8	1581.7	0.23	1.56		1077.7	1072.2	1004.74	1004.87	6.77	6.28	1336.4	1426.9	1272.65	1343.14	4.77	5.87	2414.1	2499.1	1626.9	1706.3	0.48	0.58
122	165	73	26.8136	3	12	12	6	5	11	22	2		556.9	606.1	523.375	588.644	6.02	2.88	1488	1744.8	1436.07	1687.57	3.49	3.28	2044.9	2350.9	731.4	858.3	1.61	0.88		856.6	910.9	797.666	847.866	6.88	6.92	1009.2	1218.2	893.041	1163.38	11.51	4.5	1865.8	2129.1	991	1029.3	1.03	0.31
123	187	127	36.3179	3	1	1	9	8	21	14	1		983.6	1085.4	942.289	986.737	4.2	9.09	2665.5	2767.8	2644.44	2724.9	0.79	1.55	3649.1	3853.2	1479.5	1644.1	0	0.28		1441.9	1292.2	1366.2	1205.75	5.25	6.69	1837.7	2337.3	1772.46	2192.39	3.55	6.2	3279.6	3629.5	1958.5	2048.3	0	0.39
124	170	75	25.9516	3	2	2	3	3	12	19	1		734.6	781.8	688.467	733.407	6.28	6.19	1596.5	1480.7	1584.85	1470.34	0.73	0.7	2331.1	2262.5	1210.9	1452.9	0	0.01		973.2	1008.9	918.409	909.725	5.63	9.83	1228.3	1154.8	1208.77	1115.77	1.59	3.38	2201.5	2163.7	1808.2	2093	0.08	0.04
125	169	79	27.6601	3	0	1	1	3	8	21	1		953.9	1062.4	768.176	877.861	19.47	17.37	1243.8	1104.1	1197.78	1005.61	3.7	8.92	2197.7	2166.5	747.2	749.8	0	0.05		1385.7	1441.2	994.794	1018.5	28.21	29.33	1205	1290	1033.77	940.539	14.21	27.09	2590.7	2731.2	1019.8	949.3	0	0.21
126	183	94	28.0689	3	5	2	6	7	16	21	1		932.7	847.6	915.165	835.395	1.88	1.44	2302.8	1738.8	2210.46	1672.2	4.01	3.83	3235.5	2586.4	1632.8	1596.8	0.31	0.1		1129.1	1156.5	1107.42	1135.91	1.92	1.78	1935.8	1537.6	1815.2	1450.11	6.23	5.69	3064.9	2694.1	1980.4	2156.2	0.01	0.09
127	170	75	25.9516	3	72	12	7	8	29	13	2		733.5	815.4	616.287	713.067	15.98	12.55	1746.3	1905.1	1657.24	1865.09	5.1	2.1	2479.8	2720.5	917.5	1096.1	0.45	0.08		912.4	1036.6	744.062	872.299	18.45	15.85	1500.3	1603.5	1323.26	1474.26	11.8	8.06	2412.7	2640.1	1035.9	1183.7	0.1	0
128	172	95	32.112	3	3	3	8	8	17	14	1		610.6	596.4	519.743	540.04	14.88	9.45	1468.3	1584.7	1329.69	1458.72	9.44	7.95	2078.9	2181.1	719.5	840.3	0.03	0.03		925.1	789.4	702.706	657.491	24.04	16.71	1245.3	1390.1	1112.18	1209.11	10.69	13.02	2170.4	2179.5	1251.2	1457	0.07	0.32
129	183	81	24.187	3	60	8	8	7	28	19	1		776	845.2	765.291	791.023	1.38	6.41	1917.2	1513.5	1884.61	1460.83	1.7	3.48	2693.2	2358.7	1371.2	1479.5	0.64	0.58		1002.5	1128.6	937.438	986.961	6.49	12.55	1584	1282.9	1469.64	1228.25	7.22	4.26	2586.5	2411.5	1646.6	1612.6	0.3	0.06
130	186	105	30.3503	3	0	1	1	7	20	17	2		752.9	879.1	708.328	802.442	5.92	8.72	2194.7	2347.8	2109.55	2268.68	3.88	3.37	2947.6	3226.9	1864.3	2029.6	0.34	0.31		998.6	1031.7	974.833	992.805	2.38	3.77	1735.1	1781.8	1670.9	1749.55	3.7	1.81	2733.7	2813.5	2273.8	2271.2	0.1	0.14
131	178	88	27.7743	3	72	2	8	6	22	11	2		738.3	692.1	648.523	656.249	12.16	5.18	2086.3	2087.1	2026.42	2055.17	2.87	1.53	2824.6	2779.2	1111.9	1271.3	0.45	0.78		934.1	823.5	861.801	792.783	7.74	3.73	1293.6	1405.9	1227.5	1316.63	5.11	6.35	2227.7	2229.4	1775.7	1805.7	0.31	0.5
132	190	80	22.1607	3	96	40	8	6	22	15	1		719.8	667.5	524.95	508.702	27.07	23.79	1891.6	1661.6	1628.29	1359.35	13.92	18.19	2611.4	2329.1	1205.8	1198.1	0.96	0.73		977.3	1019.6	661.241	668.858	32.34	34.4	1551.6	1440.7	1182.63	1077.5	23.78	25.21	2528.9	2460.3	1869.7	1659.2	1.23	2.37
133	176	80	25.8264	3	12	3	2	7	20	15	2		935.1	831.1	914.528	811.32	2.2	2.38	2358.3	2621.1	2341.32	2590.43	0.72	1.17	3293.4	3452.2	2020.6	2000.2	0.2	0.03		1584.2	1573.5	1463.8	1482.08	7.6	5.81	1636.6	1800.9	1562.79	1707.43	4.51	5.19	3220.8	3374.4	2570.2	2359.8	0.06	0.2
134	183	85	25.3815	3	3	3	5	5	18	20	2		719	657	648.754	590.183	9.77	10.17	2323.3	2134.2	2228.51	2007.86	4.08	5.92	3042.3	2791.2	1226.4	1169.4	1.46	1.32		936.8	1099.6	859.608	949.285	8.24	13.67	1736	1508.5	1599.72	1208.76	7.85	19.87	2672.8	2608.1	1564.3	1728.1	1.19	0.73
135	168	52.5	18.6012	3	6	6	6	7	27	15	2		663.3	668.4	541.253	537.995	18.4	19.51	1380.5	1468.5	1245.76	1352.19	9.76	7.92	2043.8	2136.9	960.9	974.7	0.47	0.28		645.4	712.1	589.637	654.776	8.64	8.05	1004	1000.6	920.066	935.961	8.36	6.46	1649.4	1712.7	474.2	726.7	1.47	1.49
136	160	73.5	28.7109	3	9	9	6	6	19	15	2		450.3	389.2	369.696	366.237	17.9	5.9	1231.6	1555.3	1156.1	1437.25	6.13	7.59	1681.9	1944.5	647.7	657	0.14	0.44		583.5	572	501.168	521.149	14.11	8.89	996.4	1102	859.295	876.751	13.76	20.44	1579.9	1674	835.4	818.7	0.22	0.68
137	172	100	33.8021	3	60	24	7	7	9	15	2		626.4	530.8	504.753	445.713	19.42	16.03	1611.3	2108.6	1493.03	1974.49	7.34	6.36	2237.7	2639.4	1014.1	1023.6	0.81	0.3		932.9	939.8	761.34	806.254	18.39	14.21	1289.6	1497.3	1233.76	1438.31	4.33	3.94	2222.5	2437.1	1308.5	1381.4	0.56	0.25
138	183	73	21.7982	3	36	12	2	5	11	24	2		760.3	824.4	678.416	682.109	10.77	17.26	2365.2	2586.4	2181.19	2337.07	7.78	9.64	3125.5	3410.8	1097	1368.3	1.53	2.62		1088	1170.3	940.032	1039.23	13.6	11.2	1884.1	1746.1	1677.98	1561.01	10.94	10.6	2972.1	2916.4	1374.2	1559.1	0.21	0.53
139	169	84	29.4107		6	6	2	6	27	12	1		683.2	602.3	667.965	570.8	2.23	5.23	2099.1	1907.7	2040.12	1753.37	2.81	8.09	2782.3	2510	1232.3	1140.1		0.17		764.4	824.2	756.221	805.985	1.07	2.21	1271.9	1142.8	1099.72	1075.83	3.77	5.86	2142.5	1967	1566.2	1783.3	0.18	1.14
140	170	70	24.2215			4	1	7	18	19	1		533.2	575.5	501.315	542.121	5.98	5.8	1240.9	1163.4	1123.26	1075.45	9.48	7.56	1774.1	1738.9	1114.6	1230.1		0.36		734.8	859.7	700.926	806.828	4.61	6.15	1043.5	926.1	800.058	818.209	13.61	11.65	1719.2	1785.8	1482.1	1447.3	0.65	0.36
141	160	88	34.375		2	2	1	4	19	16	1		540.4	571.9	508.733	528.15	5.86	7.65	1960.9	1832.2	1824.03	1708.71	6.98	6.74	2501.3	2404.1	815.7	743.5		0.08		855.6	835.5	730.169	726.718	14.66	13.02	1762.4	1619.6	1513.35	1532.3	6.56	5.39	2548.1	2455.1	1123.8	1001.4	0.06	0.57
142	173	65	21.7181		12	12	4	9	19	9	2		498.8	523.6	470.867	506.531	5.6	3.26	1530.8	1410.1	1465.28	1376.26	4.28	2.4	2029.6	1933.7	999.9	1186.2		0.39		731.4	659.1	686.858	640.184	6.09	2.87	1268.6	1202.3	975.546	1013.78	18.86	15.68	1953	1861.4	1241.7	1337.9	0.13	0.3
143	150	55	24.4444		12	12	2	7	30	13	1		412.4	438.6	394.667	412.416	4.3	5.97	1381.3	1354.8	1327.71	1269.45	3.88	6.3	1793.7	1793.4	756.2	848.5		0.9		584.5	724.1	571.699	656.179	2.19	9.38	1059.7	1198.7	1131.09	1106.76	5.64	7.67	1669.8	1922.8	911.5	997.6	4.96	2.87
144	179	70	21.847		24	24	5	7	35	15	1		451.7	522.6	447.273	501.539	0.98	4.03	1515.2	1513.6	1436.26	1436.41	5.21	5.1	1966.9	2036.2	908.1	900.8		0.56		767.4	921.3	652.597	780.249	14.96	15.31	1337.6	1373.1	1142.83	1080.22	16.77	21.33	2200.7	2294.4	1150.2	1384.3	1.2	1.21
145	175	80	26.1224			3	0	7	9	19	1		708.6	870.3	634.551	741.06	10.45	14.85	1805.7	1815.1	1714.69	1682.78	5.04	7.29	2514.3	2685.4	1128.4	1263.4		0		978.2	947.2	807.993	803.226	17.4	15.2	1514.5	1786.5	1071.72	1385.07	40.01	22.47	2407.7	2733.7	1497.6	1686.7	0.31	1.37
146	168	65	23.03		6	6	3	7	20	19	1		499.1	531.9	453.183	410.627	9.2	22.8	1126.4	1186.8	941.67	1067.53	16.4	10.05	1625.5	1718.7	802.2	928.1		0.24		781.8	803.4	659.996	628.982	15.58	21.71	1146.1	1059.4	827.603	904.304	21.88	14.64	2152	1862.8	910.8	1115.2	0	0.27
147	148	58	26.4792		2	2	3	4	27	15	2		624.3	529.5	533.714	411.21	14.51	22.34	1437.1	1512.8	1325.72	1414.62	7.75	6.49	2061.4	2042.3	569.7	483.1		0.77		770.9	734.4	602.69	597.434	21.82	18.65	1228.8	1322.2	1077.46	1138.02	18.51	13.93	1228.8	2056.6	691.6	590.1	0	0
148	183	86	25.6801		2	2	3	7	24	12	1		726.9	799.2	712.144	790.489	2.03	1.09	1749.1	1741.3	1693.3	1687.15	3.19	3.11	2476	2540.5	1372.6	1412.5		0.17		992.5	1046.6	968.382	1027.24	2.43	1.85	1615.7	1640.4	1418.13	1461.6	13.55	10.9	1615.7	2687	1742.6	1731.2	0.86	1.67
149	180	85	26.2346			6	3	7	21	21	1		536.2	627.1	509.712	573.169	4.94	8.6	1946.6	1898.4	1834.48	1738.74	5.76	8.41	2482.8	2525.5	1102.3	992.1		0.22		698.7	849.1	633.441	703.819	9.34	17.11	1390.1	1495.3	1331.42	1369.4	10.96	8.42	1390.1	2344.4	1582.2	1546.3	2.7	0.36
150	158	57	22.8329		72	2	5	8	27	14	1		547.9	519.2	533.271	518.317	2.67	0.17	1349.1	1233.9	1315.37	1220.82	2.5	1.06	1897	1753.1	681.2	682.7		0.65		632.1	688.1	604.667	672.962	4.34	2.2	993.9	1066.4	997.404	959.973	6.47	9.98	993.9	1754.5	924.2	836.9	0.8	0.17
151	187	76	21.7335		9	9	2	3	18	15	2		647.8	720.9	638.342	707.924	1.46	1.8	1088.4	1218.9	1031.59	1169.53	5.22	4.05	1736.2	1939.8	1901.4	1951.4		0.63		770.1	787.5	732.211	743.951	4.92	5.53	1004.7	980.1	818.874	833.967	16.45	14.91	1004.7	1767.6	1994.2	2033.8	0.07	0.3
152	173	90	30.0712		0	12	0	5	13	16	1		670.1	756.6	654.219	721.342	2.37	4.66	2380.6	2212.5	2357.51	2141.26	0.97	3.22	3050.7	2969.1	1464.7	1492.2		1.2		849.3	973.1	841.147	880.947	0.96	9.47	1175.1	1317.1	1251.24	1181.31	5	10.31	1175.1	2290.2	1357.6	1526.1	3.35	0.98
153	170	65	22.4913		3	3	3	7	11	19	1		669.7	579.4	633.536	398.801	5.4	31.17	1303.9	1229.6	1191.5	1138.24	8.62	7.43	1973.6	1809	1057.7	1024.9		2.56		717.7	723.8	612.126	536.119	14.71	25.93	988.4	1223.3	980.108	952.461	19.88	22.14	988.4	1947.1	1350.1	1400.1	2.54	2.57
154	157	60	24.3418		2	2	3	5	25	20	1		624.7	664.3	546.925	549.443	12.45	17.29	1269.9	1357.1	1222.02	1209.85	3.77	10.85	1894.6	2021.4	543.6	458.1		0.45		688.8	935.2	560.683	721.787	18.6	22.82	1398.3	1499.8	1305.73	1086.76	12.94	27.54	1398.3	2435	637.1	614.2	0.53	2.52
155	176	95	30.6689		12	12	6	6	10	19	1		462.2	621.2	401.698	528.89	13.09	14.86	1870.7	2066.8	1802.61	1897.53	3.64	8.19	2332.9	2688	942.8	1028.4		0.07		720.2	687.7	614.979	574.298	14.61	16.49	1585.1	1674.8	1615.68	1597.93	3.53	4.59	1585.1	2362.5	1423.2	1403.1	0	0.66
156	158	58	23.2335		6	3	5	5	21	14	2		594.7	556.3	521.017	489.822	12.39	11.95	1118.1	1200.4	1050.79	1144.34	6.02	4.67	1712.8	1756.7	637.2	604.7		1.86		736.7	783.9	626.563	649.069	14.95	17.2	871.9	888.4	715.784	748.566	19.43	15.74	871.9	1672.3	808.3	824.6	1.85	0.28
157	180	88	27.1605		18	18	3	5	0	29	2		827.4	805.6	825.993	793.194	0.17	1.54	2610.4	2419.3	2518.25	2380.59	3.53	1.6	3437.8	3224.9	1404.1	1249.1		1.46		922.8	740.3	919.017	737.931	0.41	0.32	1776.5	1676.2	1621.39	1639.66	3.27	2.18	1776.5	2416.5	1677.6	1479.6	1.92	0.51
158	180	82.5	25.463		0	2	0	6	11	21	2		1038.9	975.7	911.531	905.157	12.26	7.23	1495.8	1574.7	1350.71	1469.67	9.7	6.67	2534.7	2550.4	1165.6	1112.6		1.61		865.1	729.5	791.913	700.612	8.46	3.96	1232.5	1397.8	1250.61	1286.12	10.53	7.99	1232.5	2127.3	1541.8	1433.1	0.03	0.17
159	180	108	33.3333		24	24	6	3	22		1		1014.3	1092.6	986.508	1080.36	2.74	1.12	2878.4	2981.7	2828.03	2902.09	1.75	2.67	3892.7	4074.3	2217.8	2330.9		0.07		1523.4	1555.3	1466.58	1464.63	3.73	5.83	2019.4	2058.3	1940.77	1792.99	5.71	12.89	2019.4	3613.6	2824.1	2988.1	0.1	2.24
160	164	65	24.1672		3	3	3	7	25	13	2		858.7	894.5	825.984	848.702	3.81	5.12	714.7	917.5	653.593	844.1	8.55	8	1573.4	1812	738.6	836.1		0.87		604.2	1081.6	521.908	991.286	13.62	8.35	1081.6	1062.1	884.517	875.808	16.72	17.54	1081.6	2143.7	970.5	1157.3	1.56	0.04
161	173	100	33.4124		2	2	6	8	23	14	2		1120.1	1214.3	1097.92	1190.14	1.98	1.99	1261.8	1136.2	1203.38	1085.98	4.63	4.42	2381.9	2350.5	1269.5	1065.5		0.53		839.5	672.8	781.826	662.17	6.87	1.58	1224.6	1310.4	1182.37	1226.53	9.77	6.4	1224.6	1983.2	1567.4	1736.5	1.13	1.53
162	180	67	20.679		10	10	1	3			1		674.8	764.9	667.107	758.016	1.14	0.9	2042.3	1796.8	1969.19	1695.82	3.58	5.62	2717.1	2561.7	1200.6	1430.5		0.67		816.7	935.4	808.288	923.988	1.03	1.22	1076.5	1070.7	922.301	805.273	13.86	24.79	1076.5	2006.1	1833.4	1816.5	0.65	0.94
163	164	65	24.1672		6	6	1	6	21	17	2		559.6	607.7	550.87	597.794	1.56	1.63	1158.6	1305.1	1060.81	1224.31	8.44	6.19	1718.2	1912.8	723.1	730.1		10.17		704.1	695.6	681.076	685.375	3.27	1.47	1131.9	949.9	720.309	803.71	24.17	15.39	2032.6	1645.5	900.3	851.9	7.32	3.84
164	159	75	29.6665		12	12	5	5			2		483.3	531.3	442.751	509.41	8.39	4.12	1125.3	1146.9	1023.01	1074.42	9.09	6.32	1608.6	1678.2	850.9	1016.5		3.36		659.2	586.1	584.908	553.923	11.27	5.49	975.1	1020.4	790.096	870.707	22.57	14.67	975.1	1606.5	1013.6	1090.3	3.51	0.19
165	166	60	21.7738		48	48	8	4	22	20	2		499.2	434.1	490.115	432.06	1.82	0.47	1971.8	1961.5	1900.03	1865.78	3.64	4.88	2471	2395.6	1808.5	1934.9		2.25		579.5	570.2	569.764	568.889	1.68	0.23	1295.2	1130.5	1076.8	1078.38	4.75	4.61	1295.2	1700.7	1906.2	2158.4	2.56	0.05
166	175	61	19.9184		216	3	6	5	20	10	1														0	0						564.2	597.3	553.142	570.063	1.96	4.56	1166.9	1390.4	1230.78	1145.83	11.48	17.59	1166.9	1987.7	1507.6	1312.7	3.37	2.76
167	162	51	19.433		2	2	3	2	10	26	2		459.3	440.2	367.532	333.055	19.98	24.34	902.4	916.5	801.873	757.029	11.14	17.4	1361.7	1356.7	578.1	550.1		4.84		630.5	583.8	444.313	388.285	29.53	33.49	1053.6	845.7	589.791	607.043	30.26	28.22	1053.6	1429.5	689.1	773.6	1.07	1.66
168	175	78	25.4694		156	156	5	7	19	14	2		1296.9	1058.7	1228.29	1018.68	5.29	3.78	1172.4	1161.3	1089.39	1119.14	7.08	3.63	2469.3	2220	1462.3	1734.9		0.91		901.6	721.2	834.791	653.119	7.41	9.44	1174.3	1282.2	1062.94	1087.05	17.1	15.22	1174.3	2003.4	1844.1	2035.7	1.42	1.77
169	170	85	29.4118		9	9	2	0	4	23	2		642.9	561.3	596.547	533.46	7.21	4.96	1685.1	2077.2	1594.78	1885.06	5.36	9.25	2328	2638.5	1281.4	1330.4		1.45		737.6	718.1	725.577	661.298	1.63	7.91	1416.6	1668.2	1574.61	1571.28	5.61	5.81	1416.6	2386.3	1736.2	1845.4	0.06	0.7
170	164	56.5	21.0068		36	12	5	6	25	15	2		545.6	509.7	409.418	387.474	24.96	23.98	1609.4	1425.2	1474.05	1241.92	8.41	12.86	2155	1934.9	621.2	706.3		0.77		632.7	649.4	539.946	550.886	14.66	15.17	1114.9	1040.8	923.398	911.429	11.28	12.43	1891.2	1690.2	995.2	940.6	1.26	2.66
171	150	52	23.1111		6	6	4	7	25	14	1		415.9	454.9	401.427	420.464	3.48	7.57	1400.3	1364.1	1334.63	1217.46	4.69	10.75	1816.2	1819	491.1	509.1		0.5		773.6	691.5	712.872	648.558	7.85	6.21	1238.1	1440.1	1299.55	1230.71	9.76	14.54	1238.1	2131.6	597.5	652.5	2.31	0.76
172	180	76	23.4568		4	4	2	7	21	13	2		695.2	929.2	680.74	916.098	2.08	1.41	1526.5	1738.1	1476.89	1630.69	3.25	6.18	2221.7	2667.3	1017.1	951.8		1.39		844.2	756.6	699.757	663.992	17.11	12.24	958.4	1095.3	950.83	973.065	13.19	11.16	958.4	1851.9	1163.4	1231.6	1.79	1.32
173	168	70	24.8016		1	1	2	5	28	9	1		539.9	510.5	472.952	484.72	12.4	5.05	1140.7	1514.4	1029.14	1299.36	9.78	14.2	1680.6	2024.9	947.9	981.4		0.35		689.2	792.7	590.369	675.301	14.34	14.81	1167.1	1078.8	876.093	889.794	18.79	17.52	1167.1	1871.5	1274.5	1355.9	0.24	1.29
174	190	74	20.4986		48	48	7	5	14	17	1		832.9	687.7	778.512	675.596	6.53	1.76	1764.7	1562.3	1674.35	1473.41	5.12	5.69	2597.6	2250	1996.8	1857.4		1.27		839.9	822.3	800.341	791.875	4.71	3.7	747.4	1255.4	1126.72	1140.78	10.25	9.13	747.4	2077.7	2099.6	1962.7	0.59	0.04
175	173	80	26.7299		0	6	0	7	15	22	1		526.6	509.3	520.018	499.725	1.25	1.88	2286.8	1767.9	2174.75	1740.32	4.9	1.56	2813.4	2277.2	1326.2	1376.8		0.65		720.6	696.5	718.582	684.242	0.28	1.76	1272.2	1633.7	1567.7	1524.08	4.04	6.71	1272.2	2330.2	1610.4	1927.3	0	0.26
176	180	82.5	25.463		18	18	4	8	34	13	1		527.2	714.4	502.58	652.604	4.67	8.65	1287.8	1592.2	1199.2	1561.47	6.88	1.93	1815	2306.6	1256.6	1457.4		0.44		758.3	745.9	611.493	633.791	19.36	15.03	1342.7	1403.4	1152.89	1290.71	17.85	8.03	1342.7	2149.3	1573.3	1568.9	0.02	0.59
177	182	98	29.5858		3	3	5	6	24	16	2		622.3	611.7	615.392	591.881	1.11	3.24	2502.6	2479.7	2428.02	2441.76	2.98	1.53	3124.9	3091.4	1326.6	1289.1		0.23		728.2	723.8	718.078	712.653	1.39	1.54	1951.1	1553.9	1487.7	1513.65	4.26	2.59	1951.1	2277.7	1932.7	1730.4	0.04	0.06
178	173	73	24.3911		1	1	3	5	6	21	2		743.1	728.1	692.941	709.242	6.75	2.59	1861.5	2030.4	1715.56	1985.73	7.84	2.2	2604.6	2758.5	1339.1	1395.7		3.61		848.9	879.9	763.246	820.419	10.09	6.76	1765.1	1775.7	1192.2	1537.4	32.86	13.42	2836.7	2655.6	1494.9	1375.9	1.71	0.54
179	168	66	23.3844		24	2	5	8	17	17	2		586.5	628.3	570.489	613.786	2.73	2.31	1316.2	1353.6	1212.88	1255.33	7.85	7.26	1902.7	1981.9	836.1	926.7		4.55		778.4	786.8	720.098	734.163	7.49	6.69	1090.4	1240.1	1063.88	1140.15	14.21	8.06	1090.4	2026.9	995.1	998.1	2.69	0.08
180	178	55	17.3589		0	3	0	7	27	17	2		561.6	530.9	495.163	515.079	11.83	2.98	1131.6	1150.1	1067.21	1111.8	5.69	3.33	1693.2	1681	975.1	1085.4		2.99		786.5	717.8	658.143	617.308	16.32	14	984.7	1041.9	844.252	889.47	18.97	14.63	984.7	1759.7	895.1	988.4	2.74	0.86
181	173	80	26.7299		4	4	7	5	22	17	2		642.7	626.3	585.435	588.659	8.91	6.01	1529.3	1494.6	1246.99	1365.32	18.46	8.65	2172	2120.9	1267.4	1140.1		3.48		828.9	834.4	701.913	761.14	15.32	8.78	1059.3	1168.2	774.75	874.865	33.68	25.11	1059.3	2002.6	1572.4	1572.1	3.43	2.81
182	184	65	19.199		12	12	2	7	12	19	1		497.5	514.4	480.087	478.804	3.5	6.92	1461.8	1371.4	1390.46	1220.96	4.88	10.97	1959.3	1885.8	1500.8	1315.4		1.38		690.7	734.4	671.222	669.038	2.82	8.9	1201.5	1203.5	1020.69	1084.59	15.19	9.88	1201.5	1937.9	1838.3	1695.7	0.72	4.46
183	172	82.5	27.8867		10	2	7	6	19	15	1		925.4	847.7	894.029	824.473	3.39	2.74	2069.5	2139.7	1926.08	2054.97	6.93	3.96	2994.9	2987.4	1197.8	1476.8		0.26		1292.7	1241.6	1202.34	1168.84	6.99	5.86	1588.9	1676	1225.35	1575.27	5.4	6.01	2798.8	2917.6	1733	1946.5	0.12	0.7
184	175	76	24.8163		2	2	8	7	42	8	1		551.3	528.6	526.271	492.285	4.54	6.87	1477.5	1479.4	1438.94	1418.3	2.61	4.13	2028.8	2008	1354.7	1293.1		1.07		698.4	642.7	641.131	565.319	8.2	12.04	1285.8	1354.5	1272.15	1089.42	12.95	19.57	2157.4	1997.2	1716.2	1487.4	1.9	2.44
185	156	60	24.6548		24	24	2	7	33	13	2		566.1	513.3	526.416	504.728	7.01	1.67	1149.1	937.6	1019.94	878.906	11.24	6.26	1715.2	1450.9	763.9	718.1		2.85		635.1	637.2	550.695	577.877	13.29	9.31	981.7	910.6	696.456	683.678	28.51	24.92	1778.2	1547.8	723.5	798.7	1.75	4.26
[truncated: 19 more columns]
